# Supplementary material for: Programmable deaminase-free base editors for G-to-Y conversion by engineered glycosylase
Source: Natl Sci Rev. 2023 May 16;10(8):nwad143. doi: 10.1093/nsr/nwad143 (PMC10317176; doi:10.1093/nsr/nwad143)
Supplement: nwad143_Supplemental_Files [file nwad143_supplemental_files.zip]

Archive with 2 entries (2 files):
- Supplementary_Table_4-HTS-deep_seq-info.xlsx
- 20230513_NSR_gGBE_supp.docx
