# Supplementary material for: Programmable deaminase-free base editors for G-to-Y conversion by engineered glycosylase
Source: Natl Sci Rev. 2023 May 16;10(8):nwad143. doi: 10.1093/nsr/nwad143 (PMC10317176; doi:10.1093/nsr/nwad143)
Supplement: nwad143_Supplemental_Files [file nwad143_supplemental_files.zip › Supplementary_Table_4-HTS-deep_seq-info.xlsx]

## Sheet: Table S4
Supplementary Table 4. gRNA spacers, barcoded primers and target sequences used in this study.
site #	Replicates	Figure#	Spacer sequence	PAM	Barcode	Forward_primer(Barcode+)	Reverse_primer(Barcode+)	Amplicon
site 1	Rep 1	Fig. 3a-c, S6, S7a	GTGGGGAAGGGGCCCCCAAG	AGG	GAATTCAACGGTGGATCC	GAATTCAACGGTGGATCCtattggtcaaggcaaggctgg	GAATTCAACGGTGGATCCggagaaggaaactagctaaagggaag	tattggtcaaggcaaggctggccaacccatgggtggagtttagccagggaccgtttcagacagatatttgcattgagatagtgtggggaaggggcccccaagaggatactgctaattttttttatagcctttgccttgttccgattcagtcattccagtttttctctaatttattcttccctttagctagtttccttctcc
site 1	Rep 2	Fig. 3a-c, S6, S7a	GTGGGGAAGGGGCCCCCAAG	AGG	GAATTCTATCCGGGATCC	GAATTCTATCCGGGATCCtattggtcaaggcaaggctgg	GAATTCTATCCGGGATCCggagaaggaaactagctaaagggaag	tattggtcaaggcaaggctggccaacccatgggtggagtttagccagggaccgtttcagacagatatttgcattgagatagtgtggggaaggggcccccaagaggatactgctaattttttttatagcctttgccttgttccgattcagtcattccagtttttctctaatttattcttccctttagctagtttccttctcc
site 1	Rep 3	Fig. 3a-c, S6, S7a	GTGGGGAAGGGGCCCCCAAG	AGG	GAATTCCGTACAGGATCC	GAATTCCGTACAGGATCCtattggtcaaggcaaggctgg	GAATTCCGTACAGGATCCggagaaggaaactagctaaagggaag	tattggtcaaggcaaggctggccaacccatgggtggagtttagccagggaccgtttcagacagatatttgcattgagatagtgtggggaaggggcccccaagaggatactgctaattttttttatagcctttgccttgttccgattcagtcattccagtttttctctaatttattcttccctttagctagtttccttctcc
site 2	Rep 1	Fig. 3a-c, S6, S7a	GGTGAGTGAGTGTGTGCGTG	TGG	GAATTCCGAGAAGGATCC	GAATTCCGAGAAGGATCCgtgcagacggcagtcactag	GAATTCCGAGAAGGATCCcacagatctattggaatcctggagtg	gtgcagacggcagtcactagggggcgctcggccaccacagggaagctgggtgaatggagcgagcagcgtcttcgagagtgaggacgtgtgtgtctgtgtgggtgagtgagtgtgtgcgtgtggggttgagggcgttggagcggggagaaggccaggggtcactccaggattccaatagatctgtg
site 2	Rep 2	Fig. 3a-c, S6, S7a	GGTGAGTGAGTGTGTGCGTG	TGG	GAATTCTGAGTCGGATCC	GAATTCTGAGTCGGATCCgtgcagacggcagtcactag	GAATTCTGAGTCGGATCCcacagatctattggaatcctggagtg	gtgcagacggcagtcactagggggcgctcggccaccacagggaagctgggtgaatggagcgagcagcgtcttcgagagtgaggacgtgtgtgtctgtgtgggtgagtgagtgtgtgcgtgtggggttgagggcgttggagcggggagaaggccaggggtcactccaggattccaatagatctgtg
site 2	Rep 3	Fig. 3a-c, S6, S7a	GGTGAGTGAGTGTGTGCGTG	TGG	GAATTCCACCTAGGATCC	GAATTCCACCTAGGATCCgtgcagacggcagtcactag	GAATTCCACCTAGGATCCcacagatctattggaatcctggagtg	gtgcagacggcagtcactagggggcgctcggccaccacagggaagctgggtgaatggagcgagcagcgtcttcgagagtgaggacgtgtgtgtctgtgtgggtgagtgagtgtgtgcgtgtggggttgagggcgttggagcggggagaaggccaggggtcactccaggattccaatagatctgtg
site 3	Rep 1	Fig. 2c(WT), 3a-c,e(R-loop 1), S6, S7a	CTAGGAGATACACCTCCACC	AGG	GAATTCAGGAACGGATCC	GAATTCAGGAACGGATCCtcctcctcgggcacattctc	GAATTCAGGAACGGATCCgtgctctgtagtttctgtgtgttaac	tcctcctcgggcacattctcgaagtcggtgaccatgaccctgccctcgatttcccggtggtcactctgtatgctggtgtctaggagatacacctccaccaggctgcctccgtctttccaaggcgacatttgtgggagaggagggaatgagcataaagtcaaccttatagttaacacacagaaactacagagcac
site 3	Rep 2	Fig. 2c(WT), 3a-c,e(R-loop 1), S6, S7a	CTAGGAGATACACCTCCACC	AGG	GAATTCAGGAGTGGATCC	GAATTCAGGAGTGGATCCtcctcctcgggcacattctc	GAATTCAGGAGTGGATCCgtgctctgtagtttctgtgtgttaac	tcctcctcgggcacattctcgaagtcggtgaccatgaccctgccctcgatttcccggtggtcactctgtatgctggtgtctaggagatacacctccaccaggctgcctccgtctttccaaggcgacatttgtgggagaggagggaatgagcataaagtcaaccttatagttaacacacagaaactacagagcac
site 3	Rep 3	Fig. 2c(WT), 3a-c,e(R-loop 1), S6, S7a	CTAGGAGATACACCTCCACC	AGG	GAATTCCACACTGGATCC	GAATTCCACACTGGATCCtcctcctcgggcacattctc	GAATTCCACACTGGATCCgtgctctgtagtttctgtgtgttaac	tcctcctcgggcacattctcgaagtcggtgaccatgaccctgccctcgatttcccggtggtcactctgtatgctggtgtctaggagatacacctccaccaggctgcctccgtctttccaaggcgacatttgtgggagaggagggaatgagcataaagtcaaccttatagttaacacacagaaactacagagcac
site 3	Rep 1	Fig. 2c(v3), 3a-c,e(R-loop 2), S6	CTAGGAGATACACCTCCACC	AGG	GAATTCCGCAATGGATCC	GAATTCCGCAATGGATCCtcctcctcgggcacattctc	GAATTCCGCAATGGATCCgtgctctgtagtttctgtgtgttaac	tcctcctcgggcacattctcgaagtcggtgaccatgaccctgccctcgatttcccggtggtcactctgtatgctggtgtctaggagatacacctccaccaggctgcctccgtctttccaaggcgacatttgtgggagaggagggaatgagcataaagtcaaccttatagttaacacacagaaactacagagcac
site 3	Rep 2	Fig. 2c(v3), 3a-c,e(R-loop 2), S6	CTAGGAGATACACCTCCACC	AGG	GAATTCACGTGTGGATCC	GAATTCACGTGTGGATCCtcctcctcgggcacattctc	GAATTCACGTGTGGATCCgtgctctgtagtttctgtgtgttaac	tcctcctcgggcacattctcgaagtcggtgaccatgaccctgccctcgatttcccggtggtcactctgtatgctggtgtctaggagatacacctccaccaggctgcctccgtctttccaaggcgacatttgtgggagaggagggaatgagcataaagtcaaccttatagttaacacacagaaactacagagcac
site 3	Rep 3	Fig. 2c(v3), 3a-c,e(R-loop 2), S6	CTAGGAGATACACCTCCACC	AGG	GAATTCGATCGTGGATCC	GAATTCGATCGTGGATCCtcctcctcgggcacattctc	GAATTCGATCGTGGATCCgtgctctgtagtttctgtgtgttaac	tcctcctcgggcacattctcgaagtcggtgaccatgaccctgccctcgatttcccggtggtcactctgtatgctggtgtctaggagatacacctccaccaggctgcctccgtctttccaaggcgacatttgtgggagaggagggaatgagcataaagtcaaccttatagttaacacacagaaactacagagcac
site 3	Rep 1	Fig. 2c(v4), 3a-c,e(R-loop 3), S6	CTAGGAGATACACCTCCACC	AGG	GAATTCCGGTATGGATCC	GAATTCCGGTATGGATCCtcctcctcgggcacattctc	GAATTCCGGTATGGATCCgtgctctgtagtttctgtgtgttaac	tcctcctcgggcacattctcgaagtcggtgaccatgaccctgccctcgatttcccggtggtcactctgtatgctggtgtctaggagatacacctccaccaggctgcctccgtctttccaaggcgacatttgtgggagaggagggaatgagcataaagtcaaccttatagttaacacacagaaactacagagcac
site 3	Rep 2	Fig. 2c(v4), 3a-c,e(R-loop 3), S6	CTAGGAGATACACCTCCACC	AGG	GAATTCACACTCGGATCC	GAATTCACACTCGGATCCtcctcctcgggcacattctc	GAATTCACACTCGGATCCgtgctctgtagtttctgtgtgttaac	tcctcctcgggcacattctcgaagtcggtgaccatgaccctgccctcgatttcccggtggtcactctgtatgctggtgtctaggagatacacctccaccaggctgcctccgtctttccaaggcgacatttgtgggagaggagggaatgagcataaagtcaaccttatagttaacacacagaaactacagagcac
site 3	Rep 3	Fig. 2c(v4), 3a-c,e(R-loop 3), S6	CTAGGAGATACACCTCCACC	AGG	GAATTCGGAACAGGATCC	GAATTCGGAACAGGATCCtcctcctcgggcacattctc	GAATTCGGAACAGGATCCgtgctctgtagtttctgtgtgttaac	tcctcctcgggcacattctcgaagtcggtgaccatgaccctgccctcgatttcccggtggtcactctgtatgctggtgtctaggagatacacctccaccaggctgcctccgtctttccaaggcgacatttgtgggagaggagggaatgagcataaagtcaaccttatagttaacacacagaaactacagagcac
site 3	Rep 1	Fig. 2c(v4.2), 3a-c,e(R-loop 4), S6	CTAGGAGATACACCTCCACC	AGG	GAATTCGTGGTAGGATCC	GAATTCGTGGTAGGATCCtcctcctcgggcacattctc	GAATTCGTGGTAGGATCCgtgctctgtagtttctgtgtgttaac	tcctcctcgggcacattctcgaagtcggtgaccatgaccctgccctcgatttcccggtggtcactctgtatgctggtgtctaggagatacacctccaccaggctgcctccgtctttccaaggcgacatttgtgggagaggagggaatgagcataaagtcaaccttatagttaacacacagaaactacagagcac
site 3	Rep 2	Fig. 2c(v4.2), 3a-c,e(R-loop 4), S6	CTAGGAGATACACCTCCACC	AGG	GAATTCAGCACTGGATCC	GAATTCAGCACTGGATCCtcctcctcgggcacattctc	GAATTCAGCACTGGATCCgtgctctgtagtttctgtgtgttaac	tcctcctcgggcacattctcgaagtcggtgaccatgaccctgccctcgatttcccggtggtcactctgtatgctggtgtctaggagatacacctccaccaggctgcctccgtctttccaaggcgacatttgtgggagaggagggaatgagcataaagtcaaccttatagttaacacacagaaactacagagcac
site 3	Rep 3	Fig. 2c(v4.2), 3a-c,e(R-loop 4), S6	CTAGGAGATACACCTCCACC	AGG	GAATTCCTTGTGGGATCC	GAATTCCTTGTGGGATCCtcctcctcgggcacattctc	GAATTCCTTGTGGGATCCgtgctctgtagtttctgtgtgttaac	tcctcctcgggcacattctcgaagtcggtgaccatgaccctgccctcgatttcccggtggtcactctgtatgctggtgtctaggagatacacctccaccaggctgcctccgtctttccaaggcgacatttgtgggagaggagggaatgagcataaagtcaaccttatagttaacacacagaaactacagagcac
site 3	Rep 1	Fig. 2c(v6.3), 3a-c,e(R-loop 5), S6	CTAGGAGATACACCTCCACC	AGG	GAATTCACATGGGGATCC	GAATTCACATGGGGATCCtcctcctcgggcacattctc	GAATTCACATGGGGATCCgtgctctgtagtttctgtgtgttaac	tcctcctcgggcacattctcgaagtcggtgaccatgaccctgccctcgatttcccggtggtcactctgtatgctggtgtctaggagatacacctccaccaggctgcctccgtctttccaaggcgacatttgtgggagaggagggaatgagcataaagtcaaccttatagttaacacacagaaactacagagcac
site 3	Rep 2	Fig. 2c(v6.3), 3a-c,e(R-loop 5), S6	CTAGGAGATACACCTCCACC	AGG	GAATTCTCAGTGGGATCC	GAATTCTCAGTGGGATCCtcctcctcgggcacattctc	GAATTCTCAGTGGGATCCgtgctctgtagtttctgtgtgttaac	tcctcctcgggcacattctcgaagtcggtgaccatgaccctgccctcgatttcccggtggtcactctgtatgctggtgtctaggagatacacctccaccaggctgcctccgtctttccaaggcgacatttgtgggagaggagggaatgagcataaagtcaaccttatagttaacacacagaaactacagagcac
site 3	Rep 3	Fig. 2c(v6.3), 3a-c,e(R-loop 5), S6	CTAGGAGATACACCTCCACC	AGG	GAATTCGGAATCGGATCC	GAATTCGGAATCGGATCCtcctcctcgggcacattctc	GAATTCGGAATCGGATCCgtgctctgtagtttctgtgtgttaac	tcctcctcgggcacattctcgaagtcggtgaccatgaccctgccctcgatttcccggtggtcactctgtatgctggtgtctaggagatacacctccaccaggctgcctccgtctttccaaggcgacatttgtgggagaggagggaatgagcataaagtcaaccttatagttaacacacagaaactacagagcac
site 4	Rep 1	Fig. 3a-c, S6	GCTGCAGAAGGGATTCCATG	AGG	GAATTCGCTATCGGATCC	GAATTCGCTATCGGATCCggtcccaggtgctgacgtag	GAATTCGCTATCGGATCCaggcgtatcatttcgcggatg	ggtcccaggtgctgacgtaggtagtgcttgagaccgccagaagctcggaaaagcgatccaggtgctgcagaagggattccatgaggtgcgcgaaggccctacttccgctttcaccttggagacggcgactctctgcgtactgattggaacatccgcgaaatgatacgcct
site 4	Rep 2	Fig. 3a-c, S6	GCTGCAGAAGGGATTCCATG	AGG	GAATTCAAGGAGGGATCC	GAATTCAAGGAGGGATCCggtcccaggtgctgacgtag	GAATTCAAGGAGGGATCCaggcgtatcatttcgcggatg	ggtcccaggtgctgacgtaggtagtgcttgagaccgccagaagctcggaaaagcgatccaggtgctgcagaagggattccatgaggtgcgcgaaggccctacttccgctttcaccttggagacggcgactctctgcgtactgattggaacatccgcgaaatgatacgcct
site 4	Rep 3	Fig. 3a-c, S6	GCTGCAGAAGGGATTCCATG	AGG	GAATTCTCGAGAGGATCC	GAATTCTCGAGAGGATCCggtcccaggtgctgacgtag	GAATTCTCGAGAGGATCCaggcgtatcatttcgcggatg	ggtcccaggtgctgacgtaggtagtgcttgagaccgccagaagctcggaaaagcgatccaggtgctgcagaagggattccatgaggtgcgcgaaggccctacttccgctttcaccttggagacggcgactctctgcgtactgattggaacatccgcgaaatgatacgcct
site 5	Rep 1	Fig. 3a-c, S6, S7a	AGCGATCCAGGTGCTGCAGA	AGG	GAATTCGCTGTAGGATCC	GAATTCGCTGTAGGATCCcaaagcgccgatggatgtg	GAATTCGCTGTAGGATCCgagagtcgccgtctccaag	caaagcgccgatggatgtggcgcaggtagcgcgcccactgcaaggcccggcgcacggtggcggggtcccaggtgctgacgtaggtagtgcttgagaccgccagaagctcggaaaagcgatccaggtgctgcagaagggattccatgaggtgcgcgaaggccctacttccgctttcaccttggagacggcgactctc
site 5	Rep 2	Fig. 3a-c, S6, S7a	AGCGATCCAGGTGCTGCAGA	AGG	GAATTCTCACGTGGATCC	GAATTCTCACGTGGATCCcaaagcgccgatggatgtg	GAATTCTCACGTGGATCCgagagtcgccgtctccaag	caaagcgccgatggatgtggcgcaggtagcgcgcccactgcaaggcccggcgcacggtggcggggtcccaggtgctgacgtaggtagtgcttgagaccgccagaagctcggaaaagcgatccaggtgctgcagaagggattccatgaggtgcgcgaaggccctacttccgctttcaccttggagacggcgactctc
site 5	Rep 3	Fig. 3a-c, S6, S7a	AGCGATCCAGGTGCTGCAGA	AGG	GAATTCTACCACGGATCC	GAATTCTACCACGGATCCcaaagcgccgatggatgtg	GAATTCTACCACGGATCCgagagtcgccgtctccaag	caaagcgccgatggatgtggcgcaggtagcgcgcccactgcaaggcccggcgcacggtggcggggtcccaggtgctgacgtaggtagtgcttgagaccgccagaagctcggaaaagcgatccaggtgctgcagaagggattccatgaggtgcgcgaaggccctacttccgctttcaccttggagacggcgactctc
site 6	Rep 1	Fig. 3a-c, S6	GGATTGACCCAGGCCAGGGC	TGG	GAATTCTCTCTGGGATCC	GAATTCTCTCTGGGATCCAGGAAAAGCTGTCCTGCGAC	GAATTCTCTCTGGGATCCCTGGAGACAGGGATCCCAGG	AGGAAAAGCTGTCCTGCGACGCCCTCTGGAGGAAGCAGGGCTTCCTTTCCTCTGCCATCACGTGCTCAGTCTGGGCCCCAAGGATTGACCCAGGCCAGGGCTGGAGAAGCAGAAAAAAAGCATCAAGCCTACAAATGCATGCTTACTTGCAGCAGAAATAGACTAATTGCATGGGCGTTTCCCTGGGATCCCTGTCTCCAG
site 6	Rep 2	Fig. 3a-c, S6	GGATTGACCCAGGCCAGGGC	TGG	GAATTCTGAGGTGGATCC	GAATTCTGAGGTGGATCCAGGAAAAGCTGTCCTGCGAC	GAATTCTGAGGTGGATCCCTGGAGACAGGGATCCCAGG	AGGAAAAGCTGTCCTGCGACGCCCTCTGGAGGAAGCAGGGCTTCCTTTCCTCTGCCATCACGTGCTCAGTCTGGGCCCCAAGGATTGACCCAGGCCAGGGCTGGAGAAGCAGAAAAAAAGCATCAAGCCTACAAATGCATGCTTACTTGCAGCAGAAATAGACTAATTGCATGGGCGTTTCCCTGGGATCCCTGTCTCCAG
site 6	Rep 3	Fig. 3a-c, S6	GGATTGACCCAGGCCAGGGC	TGG	GAATTCACTGTCGGATCC	GAATTCACTGTCGGATCCAGGAAAAGCTGTCCTGCGAC	GAATTCACTGTCGGATCCCTGGAGACAGGGATCCCAGG	AGGAAAAGCTGTCCTGCGACGCCCTCTGGAGGAAGCAGGGCTTCCTTTCCTCTGCCATCACGTGCTCAGTCTGGGCCCCAAGGATTGACCCAGGCCAGGGCTGGAGAAGCAGAAAAAAAGCATCAAGCCTACAAATGCATGCTTACTTGCAGCAGAAATAGACTAATTGCATGGGCGTTTCCCTGGGATCCCTGTCTCCAG
site 7	Rep 1	Fig. 3a-d, S6	GAGTCCGAGCAGAAGAAGAA	GGG	GAATTCAGCCTTGGATCC	GAATTCAGCCTTGGATCCtcctgagtttctcatctgtgcc	GAATTCAGCCTTGGATCCgtcattggaggtgacatcgatg	tcctgagtttctcatctgtgcccctccctccctggcccaggtgaaggtgtggttccagaaccggaggacaaagtacaaacggcagaagctggaggaggaagggcctgagtccgagcagaagaagaagggctcccatcacatcaaccggtggcgcattgccacgaagcaggccaatggggaggacatcgatgtcacctccaatgac
site 7	Rep 2	Fig. 3a-d, S6	GAGTCCGAGCAGAAGAAGAA	GGG	GAATTCAGGATCGGATCC	GAATTCAGGATCGGATCCtcctgagtttctcatctgtgcc	GAATTCAGGATCGGATCCgtcattggaggtgacatcgatg	tcctgagtttctcatctgtgcccctccctccctggcccaggtgaaggtgtggttccagaaccggaggacaaagtacaaacggcagaagctggaggaggaagggcctgagtccgagcagaagaagaagggctcccatcacatcaaccggtggcgcattgccacgaagcaggccaatggggaggacatcgatgtcacctccaatgac
site 7	Rep 3	Fig. 3a-d, S6	GAGTCCGAGCAGAAGAAGAA	GGG	GAATTCGATCTGGGATCC	GAATTCGATCTGGGATCCtcctgagtttctcatctgtgcc	GAATTCGATCTGGGATCCgtcattggaggtgacatcgatg	tcctgagtttctcatctgtgcccctccctccctggcccaggtgaaggtgtggttccagaaccggaggacaaagtacaaacggcagaagctggaggaggaagggcctgagtccgagcagaagaagaagggctcccatcacatcaaccggtggcgcattgccacgaagcaggccaatggggaggacatcgatgtcacctccaatgac
site 8	Rep 1	Fig. 3a-c, S6	GAGCCAGAATGAGCACGTGA	GGG	GAATTCGACTCAGGATCC	GAATTCGACTCAGGATCCgccctacttggggtttaaaagtg	GAATTCGACTCAGGATCCtctgcaccatctcccacaac	gccctacttggggtttaaaagtgaaaaaggagcagctcttcctggtggaaattgcgagcagaggctgcgtgagttccgtaactcgcacacagcctccatttggagccagaatgagcacgtgagggaccccgggcagaggggccagtgctgacattatgctccatgcaacctcccatcctgttgtgggagatggtgcaga
site 8	Rep 2	Fig. 3a-c, S6	GAGCCAGAATGAGCACGTGA	GGG	GAATTCCATAGGGGATCC	GAATTCCATAGGGGATCCgccctacttggggtttaaaagtg	GAATTCCATAGGGGATCCtctgcaccatctcccacaac	gccctacttggggtttaaaagtgaaaaaggagcagctcttcctggtggaaattgcgagcagaggctgcgtgagttccgtaactcgcacacagcctccatttggagccagaatgagcacgtgagggaccccgggcagaggggccagtgctgacattatgctccatgcaacctcccatcctgttgtgggagatggtgcaga
site 8	Rep 3	Fig. 3a-c, S6	GAGCCAGAATGAGCACGTGA	GGG	GAATTCGAGATGGGATCC	GAATTCGAGATGGGATCCgccctacttggggtttaaaagtg	GAATTCGAGATGGGATCCtctgcaccatctcccacaac	gccctacttggggtttaaaagtgaaaaaggagcagctcttcctggtggaaattgcgagcagaggctgcgtgagttccgtaactcgcacacagcctccatttggagccagaatgagcacgtgagggaccccgggcagaggggccagtgctgacattatgctccatgcaacctcccatcctgttgtgggagatggtgcaga
site 9	Rep 1	Fig. 3a-c, S6	AGACCAGACTGAGCAAGAGA	GGG	GAATTCACATCCGGATCC	GAATTCACATCCGGATCCtgatgtgactgggcatggtg	GAATTCACATCCGGATCCgctcatcttaatctgctcagcc	tgatgtgactgggcatggtgtctcacccctgtaatcctagcactttggaaggtcgaagcggcaggatggcttcaacccaggagttcgagaccagactgagcaagagagggagagtgtctgtattaacaacaaacaaacaaacaaaaaactaaactaaaagaaactgtggtgtataatataaaattctggctgagcagattaagatgagc
site 9	Rep 2	Fig. 3a-c, S6	AGACCAGACTGAGCAAGAGA	GGG	GAATTCTCGTCAGGATCC	GAATTCTCGTCAGGATCCtgatgtgactgggcatggtg	GAATTCTCGTCAGGATCCgctcatcttaatctgctcagcc	tgatgtgactgggcatggtgtctcacccctgtaatcctagcactttggaaggtcgaagcggcaggatggcttcaacccaggagttcgagaccagactgagcaagagagggagagtgtctgtattaacaacaaacaaacaaacaaaaaactaaactaaaagaaactgtggtgtataatataaaattctggctgagcagattaagatgagc
site 9	Rep 3	Fig. 3a-c, S6	AGACCAGACTGAGCAAGAGA	GGG	GAATTCCCACTAGGATCC	GAATTCCCACTAGGATCCtgatgtgactgggcatggtg	GAATTCCCACTAGGATCCgctcatcttaatctgctcagcc	tgatgtgactgggcatggtgtctcacccctgtaatcctagcactttggaaggtcgaagcggcaggatggcttcaacccaggagttcgagaccagactgagcaagagagggagagtgtctgtattaacaacaaacaaacaaacaaaaaactaaactaaaagaaactgtggtgtataatataaaattctggctgagcagattaagatgagc
site 10	Rep 1	Fig. 2d(WT), 3a-c, S6	AGCTCAGACTGAGCAAGTGA	GGG	GAATTCATCGCTGGATCC	GAATTCATCGCTGGATCCcccagatttccagggactgag	GAATTCATCGCTGGATCCttggctccagattcctggtc	cccagatttccagggactgagagggaacagaagggctaagactaaaaggaacagaggagttcatagtgagcggtaaagagctcagactgagcaagtgaggggctcagcctcccatggaggacagggggctggggcccctggctgatgtctggactgaagcccccacgcccagaggttcttgggcctttggaccaggaatctggagccaa
site 10	Rep 2	Fig. 2d(WT), 3a-c, S6	AGCTCAGACTGAGCAAGTGA	GGG	GAATTCAGCCAAGGATCC	GAATTCAGCCAAGGATCCcccagatttccagggactgag	GAATTCAGCCAAGGATCCttggctccagattcctggtc	cccagatttccagggactgagagggaacagaagggctaagactaaaaggaacagaggagttcatagtgagcggtaaagagctcagactgagcaagtgaggggctcagcctcccatggaggacagggggctggggcccctggctgatgtctggactgaagcccccacgcccagaggttcttgggcctttggaccaggaatctggagccaa
site 10	Rep 3	Fig. 2d(WT), 3a-c, S6	AGCTCAGACTGAGCAAGTGA	GGG	GAATTCTGTCGAGGATCC	GAATTCTGTCGAGGATCCcccagatttccagggactgag	GAATTCTGTCGAGGATCCttggctccagattcctggtc	cccagatttccagggactgagagggaacagaagggctaagactaaaaggaacagaggagttcatagtgagcggtaaagagctcagactgagcaagtgaggggctcagcctcccatggaggacagggggctggggcccctggctgatgtctggactgaagcccccacgcccagaggttcttgggcctttggaccaggaatctggagccaa
site 10	Rep 1	Fig. 2d(v3), 3a-c, S6	AGCTCAGACTGAGCAAGTGA	GGG	GAATTCCTTGTCGGATCC	GAATTCCTTGTCGGATCCcccagatttccagggactgag	GAATTCCTTGTCGGATCCttggctccagattcctggtc	cccagatttccagggactgagagggaacagaagggctaagactaaaaggaacagaggagttcatagtgagcggtaaagagctcagactgagcaagtgaggggctcagcctcccatggaggacagggggctggggcccctggctgatgtctggactgaagcccccacgcccagaggttcttgggcctttggaccaggaatctggagccaa
site 10	Rep 2	Fig. 2d(v3), 3a-c, S6	AGCTCAGACTGAGCAAGTGA	GGG	GAATTCCAAGACGGATCC	GAATTCCAAGACGGATCCcccagatttccagggactgag	GAATTCCAAGACGGATCCttggctccagattcctggtc	cccagatttccagggactgagagggaacagaagggctaagactaaaaggaacagaggagttcatagtgagcggtaaagagctcagactgagcaagtgaggggctcagcctcccatggaggacagggggctggggcccctggctgatgtctggactgaagcccccacgcccagaggttcttgggcctttggaccaggaatctggagccaa
site 10	Rep 3	Fig. 2d(v3), 3a-c, S6	AGCTCAGACTGAGCAAGTGA	GGG	GAATTCACTCGAGGATCC	GAATTCACTCGAGGATCCcccagatttccagggactgag	GAATTCACTCGAGGATCCttggctccagattcctggtc	cccagatttccagggactgagagggaacagaagggctaagactaaaaggaacagaggagttcatagtgagcggtaaagagctcagactgagcaagtgaggggctcagcctcccatggaggacagggggctggggcccctggctgatgtctggactgaagcccccacgcccagaggttcttgggcctttggaccaggaatctggagccaa
site 10	Rep 1	Fig. 2d(v4), 3a-c, S6	AGCTCAGACTGAGCAAGTGA	GGG	GAATTCGACTGTGGATCC	GAATTCGACTGTGGATCCcccagatttccagggactgag	GAATTCGACTGTGGATCCttggctccagattcctggtc	cccagatttccagggactgagagggaacagaagggctaagactaaaaggaacagaggagttcatagtgagcggtaaagagctcagactgagcaagtgaggggctcagcctcccatggaggacagggggctggggcccctggctgatgtctggactgaagcccccacgcccagaggttcttgggcctttggaccaggaatctggagccaa
site 10	Rep 2	Fig. 2d(v4), 3a-c, S6	AGCTCAGACTGAGCAAGTGA	GGG	GAATTCTCGCTTGGATCC	GAATTCTCGCTTGGATCCcccagatttccagggactgag	GAATTCTCGCTTGGATCCttggctccagattcctggtc	cccagatttccagggactgagagggaacagaagggctaagactaaaaggaacagaggagttcatagtgagcggtaaagagctcagactgagcaagtgaggggctcagcctcccatggaggacagggggctggggcccctggctgatgtctggactgaagcccccacgcccagaggttcttgggcctttggaccaggaatctggagccaa
site 10	Rep 3	Fig. 2d(v4), 3a-c, S6	AGCTCAGACTGAGCAAGTGA	GGG	GAATTCAAGTGGGGATCC	GAATTCAAGTGGGGATCCcccagatttccagggactgag	GAATTCAAGTGGGGATCCttggctccagattcctggtc	cccagatttccagggactgagagggaacagaagggctaagactaaaaggaacagaggagttcatagtgagcggtaaagagctcagactgagcaagtgaggggctcagcctcccatggaggacagggggctggggcccctggctgatgtctggactgaagcccccacgcccagaggttcttgggcctttggaccaggaatctggagccaa
site 10	Rep 1	Fig. 2d(v4.2), 3a-c, S6	AGCTCAGACTGAGCAAGTGA	GGG	GAATTCATGACGGGATCC	GAATTCATGACGGGATCCcccagatttccagggactgag	GAATTCATGACGGGATCCttggctccagattcctggtc	cccagatttccagggactgagagggaacagaagggctaagactaaaaggaacagaggagttcatagtgagcggtaaagagctcagactgagcaagtgaggggctcagcctcccatggaggacagggggctggggcccctggctgatgtctggactgaagcccccacgcccagaggttcttgggcctttggaccaggaatctggagccaa
site 10	Rep 2	Fig. 2d(v4.2), 3a-c, S6	AGCTCAGACTGAGCAAGTGA	GGG	GAATTCCAATGGGGATCC	GAATTCCAATGGGGATCCcccagatttccagggactgag	GAATTCCAATGGGGATCCttggctccagattcctggtc	cccagatttccagggactgagagggaacagaagggctaagactaaaaggaacagaggagttcatagtgagcggtaaagagctcagactgagcaagtgaggggctcagcctcccatggaggacagggggctggggcccctggctgatgtctggactgaagcccccacgcccagaggttcttgggcctttggaccaggaatctggagccaa
site 10	Rep 3	Fig. 2d(v4.2), 3a-c, S6	AGCTCAGACTGAGCAAGTGA	GGG	GAATTCTTCCGTGGATCC	GAATTCTTCCGTGGATCCcccagatttccagggactgag	GAATTCTTCCGTGGATCCttggctccagattcctggtc	cccagatttccagggactgagagggaacagaagggctaagactaaaaggaacagaggagttcatagtgagcggtaaagagctcagactgagcaagtgaggggctcagcctcccatggaggacagggggctggggcccctggctgatgtctggactgaagcccccacgcccagaggttcttgggcctttggaccaggaatctggagccaa
site 10	Rep 1	Fig. 2d(v6.3), 3a-c, S6, S7a	AGCTCAGACTGAGCAAGTGA	GGG	GAATTCGACGAAGGATCC	GAATTCGACGAAGGATCCcccagatttccagggactgag	GAATTCGACGAAGGATCCttggctccagattcctggtc	cccagatttccagggactgagagggaacagaagggctaagactaaaaggaacagaggagttcatagtgagcggtaaagagctcagactgagcaagtgaggggctcagcctcccatggaggacagggggctggggcccctggctgatgtctggactgaagcccccacgcccagaggttcttgggcctttggaccaggaatctggagccaa
site 10	Rep 2	Fig. 2d(v6.3), 3a-c, S6, S7a	AGCTCAGACTGAGCAAGTGA	GGG	GAATTCAGCTCAGGATCC	GAATTCAGCTCAGGATCCcccagatttccagggactgag	GAATTCAGCTCAGGATCCttggctccagattcctggtc	cccagatttccagggactgagagggaacagaagggctaagactaaaaggaacagaggagttcatagtgagcggtaaagagctcagactgagcaagtgaggggctcagcctcccatggaggacagggggctggggcccctggctgatgtctggactgaagcccccacgcccagaggttcttgggcctttggaccaggaatctggagccaa
site 10	Rep 3	Fig. 2d(v6.3), 3a-c, S6, S7a	AGCTCAGACTGAGCAAGTGA	GGG	GAATTCTACCTGGGATCC	GAATTCTACCTGGGATCCcccagatttccagggactgag	GAATTCTACCTGGGATCCttggctccagattcctggtc	cccagatttccagggactgagagggaacagaagggctaagactaaaaggaacagaggagttcatagtgagcggtaaagagctcagactgagcaagtgaggggctcagcctcccatggaggacagggggctggggcccctggctgatgtctggactgaagcccccacgcccagaggttcttgggcctttggaccaggaatctggagccaa
site 11	Rep 1	Fig. 3a-c, S6, S7a	CACCCAGACTGAGCACGTGC	TGG	GAATTCCAAGGAGGATCC	GAATTCCAAGGAGGATCCctggagaagcatgaaccagtc	GAATTCCAAGGAGGATCCctgagtcatcgtctgagtgc	ctggagaagcatgaaccagtcaaaaagtttaaagacaagagcattaactgcaccagtgggcagctcagctcagacaccagtagcgtgggcacccagactgagcacgtgctggagcccaagaaatgcagagacctgtgcacctctggtcagggcaagtacagtgacaggcacaccatgaagcactcagacgatgactcag
site 11	Rep 2	Fig. 3a-c, S6, S7a	CACCCAGACTGAGCACGTGC	TGG	GAATTCTCATCGGGATCC	GAATTCTCATCGGGATCCctggagaagcatgaaccagtc	GAATTCTCATCGGGATCCctgagtcatcgtctgagtgc	ctggagaagcatgaaccagtcaaaaagtttaaagacaagagcattaactgcaccagtgggcagctcagctcagacaccagtagcgtgggcacccagactgagcacgtgctggagcccaagaaatgcagagacctgtgcacctctggtcagggcaagtacagtgacaggcacaccatgaagcactcagacgatgactcag
site 11	Rep 3	Fig. 3a-c, S6, S7a	CACCCAGACTGAGCACGTGC	TGG	GAATTCGAACCAGGATCC	GAATTCGAACCAGGATCCctggagaagcatgaaccagtc	GAATTCGAACCAGGATCCctgagtcatcgtctgagtgc	ctggagaagcatgaaccagtcaaaaagtttaaagacaagagcattaactgcaccagtgggcagctcagctcagacaccagtagcgtgggcacccagactgagcacgtgctggagcccaagaaatgcagagacctgtgcacctctggtcagggcaagtacagtgacaggcacaccatgaagcactcagacgatgactcag
site 12	Rep 1	Fig. 3a-c, S6	TCAGAAAGTGGTGGCTGGTG	TGG	GAATTCTGCTACGGATCC	GAATTCTGCTACGGATCCtcttcctcccacagctcctg	GAATTCTGCTACGGATCCggacttagggaacaaaggaacc	tcttcctcccacagctcctgggcaacgtgctggtctgtgtgctggcccatcactttggcaaagaattcaccccaccagtgcaggctgcctatcagaaagtggtggctggtgtggctaatgccctggcccacaagtatcactaagctcgctttcttgctgtccaatttctattaaaggttcctttgttccctaagtcc
site 12	Rep 2	Fig. 3a-c, S6	TCAGAAAGTGGTGGCTGGTG	TGG	GAATTCGTAGGTGGATCC	GAATTCGTAGGTGGATCCtcttcctcccacagctcctg	GAATTCGTAGGTGGATCCggacttagggaacaaaggaacc	tcttcctcccacagctcctgggcaacgtgctggtctgtgtgctggcccatcactttggcaaagaattcaccccaccagtgcaggctgcctatcagaaagtggtggctggtgtggctaatgccctggcccacaagtatcactaagctcgctttcttgctgtccaatttctattaaaggttcctttgttccctaagtcc
site 12	Rep 3	Fig. 3a-c, S6	TCAGAAAGTGGTGGCTGGTG	TGG	GAATTCAACCAGGGATCC	GAATTCAACCAGGGATCCtcttcctcccacagctcctg	GAATTCAACCAGGGATCCggacttagggaacaaaggaacc	tcttcctcccacagctcctgggcaacgtgctggtctgtgtgctggcccatcactttggcaaagaattcaccccaccagtgcaggctgcctatcagaaagtggtggctggtgtggctaatgccctggcccacaagtatcactaagctcgctttcttgctgtccaatttctattaaaggttcctttgttccctaagtcc
site 13	Rep 1	Fig. 3a-c, S6	AAGTCCGAGGAGAGGAAGAA	AGG	GAATTCCTACGAGGATCC	GAATTCCTACGAGGATCCtctctgctacttggctgacc	GAATTCCTACGAGGATCCatatgtgacacagtcaagggcc	tctctgctacttggctgaccacaaatgcccaagagacatcaccacttggagagtcagaggtcacaaaagaggggcccaactcctgtagaagtccgaggagaggaagaaagggttctggagctctcaggcgtcagggccaggcctgcacccttctgtgcccctccatgaatggctggccggcccttgactgtgtcacatat
site 13	Rep 2	Fig. 3a-c, S6	AAGTCCGAGGAGAGGAAGAA	AGG	GAATTCACGACAGGATCC	GAATTCACGACAGGATCCtctctgctacttggctgacc	GAATTCACGACAGGATCCatatgtgacacagtcaagggcc	tctctgctacttggctgaccacaaatgcccaagagacatcaccacttggagagtcagaggtcacaaaagaggggcccaactcctgtagaagtccgaggagaggaagaaagggttctggagctctcaggcgtcagggccaggcctgcacccttctgtgcccctccatgaatggctggccggcccttgactgtgtcacatat
site 13	Rep 3	Fig. 3a-c, S6	AAGTCCGAGGAGAGGAAGAA	AGG	GAATTCGACTCTGGATCC	GAATTCGACTCTGGATCCtctctgctacttggctgacc	GAATTCGACTCTGGATCCatatgtgacacagtcaagggcc	tctctgctacttggctgaccacaaatgcccaagagacatcaccacttggagagtcagaggtcacaaaagaggggcccaactcctgtagaagtccgaggagaggaagaaagggttctggagctctcaggcgtcagggccaggcctgcacccttctgtgcccctccatgaatggctggccggcccttgactgtgtcacatat
site 14	Rep 1	Fig. 3a-c, S6	GGACACGAAGATCAGCTGCA	GGG	GAATTCCATTGCGGATCC	GAATTCCATTGCGGATCCctcctcgatgtccttaaattcactc	GAATTCCATTGCGGATCCttgtctgcaacaccctgcag	ctcctcgatgtccttaaattcactctttatctcccccttgatgaacttcctcttcttctcatgtctccggtaggccacgtgcatggccactaggagcgctggcgtggacacgaagatcagctgcagggcccatagccggatgtgggagatggggaagtagtgatcgtagcacacgttcttgcagcctggctgcagggtgttgcagacaa
site 14	Rep 2	Fig. 3a-c, S6	GGACACGAAGATCAGCTGCA	GGG	GAATTCAGGACAGGATCC	GAATTCAGGACAGGATCCctcctcgatgtccttaaattcactc	GAATTCAGGACAGGATCCttgtctgcaacaccctgcag	ctcctcgatgtccttaaattcactctttatctcccccttgatgaacttcctcttcttctcatgtctccggtaggccacgtgcatggccactaggagcgctggcgtggacacgaagatcagctgcagggcccatagccggatgtgggagatggggaagtagtgatcgtagcacacgttcttgcagcctggctgcagggtgttgcagacaa
site 14	Rep 3	Fig. 3a-c, S6	GGACACGAAGATCAGCTGCA	GGG	GAATTCGGATCTGGATCC	GAATTCGGATCTGGATCCctcctcgatgtccttaaattcactc	GAATTCGGATCTGGATCCttgtctgcaacaccctgcag	ctcctcgatgtccttaaattcactctttatctcccccttgatgaacttcctcttcttctcatgtctccggtaggccacgtgcatggccactaggagcgctggcgtggacacgaagatcagctgcagggcccatagccggatgtgggagatggggaagtagtgatcgtagcacacgttcttgcagcctggctgcagggtgttgcagacaa
site 15	Rep 1	Fig. 3a-c, S6	CCAGCCCGCTGGCCCTGTAA	AGG	GAATTCAACTCCGGATCC	GAATTCAACTCCGGATCCcaggacgtctgcccaatatg	GAATTCAACTCCGGATCCgtttgcagctattcaggctgg	caggacgtctgcccaatatgtaaaataacggaatgaatggattccttggaaacaatgataacaagacctggctgagctaactgtgacagcatgtggtaattttccagcccgctggccctgtaaaggaaactggaacacaaagcatagactgcggggcgggccagcctgaatagctgcaaac
site 15	Rep 2	Fig. 3a-c, S6	CCAGCCCGCTGGCCCTGTAA	AGG	GAATTCCATCCAGGATCC	GAATTCCATCCAGGATCCcaggacgtctgcccaatatg	GAATTCCATCCAGGATCCgtttgcagctattcaggctgg	caggacgtctgcccaatatgtaaaataacggaatgaatggattccttggaaacaatgataacaagacctggctgagctaactgtgacagcatgtggtaattttccagcccgctggccctgtaaaggaaactggaacacaaagcatagactgcggggcgggccagcctgaatagctgcaaac
site 15	Rep 3	Fig. 3a-c, S6	CCAGCCCGCTGGCCCTGTAA	AGG	GAATTCGACACAGGATCC	GAATTCGACACAGGATCCcaggacgtctgcccaatatg	GAATTCGACACAGGATCCgtttgcagctattcaggctgg	caggacgtctgcccaatatgtaaaataacggaatgaatggattccttggaaacaatgataacaagacctggctgagctaactgtgacagcatgtggtaattttccagcccgctggccctgtaaaggaaactggaacacaaagcatagactgcggggcgggccagcctgaatagctgcaaac
site 16	Rep 1	Fig. 3a-c, S6	GGTGGCGGAGATGCGACGCC	CGG	GAATTCCGCATTGGATCC	GAATTCCGCATTGGATCCggtggaagtgaggcagagtg	GAATTCCGCATTGGATCCttaaccagtacgtgagggaccag	ggtggaagtgaggcagagtggaggtgtgggtgccctggggggagggccaactctcaccaaacttgttgccgtcctcggcggtggcggagatgcgacgcccggtgacctgcacgtgcttgccactggtcctgctgtagagttggtactcgcggatctgccgcctgctcagctggtcggtcatggcgccctggtccctcacgtactggttaa
site 16	Rep 2	Fig. 3a-c, S6	GGTGGCGGAGATGCGACGCC	CGG	GAATTCGAGTTCGGATCC	GAATTCGAGTTCGGATCCggtggaagtgaggcagagtg	GAATTCGAGTTCGGATCCttaaccagtacgtgagggaccag	ggtggaagtgaggcagagtggaggtgtgggtgccctggggggagggccaactctcaccaaacttgttgccgtcctcggcggtggcggagatgcgacgcccggtgacctgcacgtgcttgccactggtcctgctgtagagttggtactcgcggatctgccgcctgctcagctggtcggtcatggcgccctggtccctcacgtactggttaa
site 16	Rep 3	Fig. 3a-c, S6	GGTGGCGGAGATGCGACGCC	CGG	GAATTCCTCTTCGGATCC	GAATTCCTCTTCGGATCCggtggaagtgaggcagagtg	GAATTCCTCTTCGGATCCttaaccagtacgtgagggaccag	ggtggaagtgaggcagagtggaggtgtgggtgccctggggggagggccaactctcaccaaacttgttgccgtcctcggcggtggcggagatgcgacgcccggtgacctgcacgtgcttgccactggtcctgctgtagagttggtactcgcggatctgccgcctgctcagctggtcggtcatggcgccctggtccctcacgtactggttaa
site 17	Rep 1	Fig. 3a-c, S6	GATGGCGGATACTCTCCCTT	CGG	GAATTCGATCACGGATCC	GAATTCGATCACGGATCCacggagggaatgcctaacttg	GAATTCGATCACGGATCCtttgtcccaaaactcgccactg	acggagggaatgcctaacttgatctcatttccacaagtaatagtcacatgacacgtttcccgtcaagatggcggatactctcccttcggagtttgatgtgatcgtaatagggacgggtatgtgtagcctggtgcttcctggacaaagtttaggaagactgtcttgtttctgttttttctgtcagtggcgagttttgggacaaa
site 17	Rep 2	Fig. 3a-c, S6	GATGGCGGATACTCTCCCTT	CGG	GAATTCCTCGAAGGATCC	GAATTCCTCGAAGGATCCacggagggaatgcctaacttg	GAATTCCTCGAAGGATCCtttgtcccaaaactcgccactg	acggagggaatgcctaacttgatctcatttccacaagtaatagtcacatgacacgtttcccgtcaagatggcggatactctcccttcggagtttgatgtgatcgtaatagggacgggtatgtgtagcctggtgcttcctggacaaagtttaggaagactgtcttgtttctgttttttctgtcagtggcgagttttgggacaaa
site 17	Rep 3	Fig. 3a-c, S6	GATGGCGGATACTCTCCCTT	CGG	GAATTCAGAGTCGGATCC	GAATTCAGAGTCGGATCCacggagggaatgcctaacttg	GAATTCAGAGTCGGATCCtttgtcccaaaactcgccactg	acggagggaatgcctaacttgatctcatttccacaagtaatagtcacatgacacgtttcccgtcaagatggcggatactctcccttcggagtttgatgtgatcgtaatagggacgggtatgtgtagcctggtgcttcctggacaaagtttaggaagactgtcttgtttctgttttttctgtcagtggcgagttttgggacaaa
site 18	Rep 1	Fig. 3a-c, S6	GGAAACGGATAGTTCTGAAA	GGG	GAATTCGCAATCGGATCC	GAATTCGCAATCGGATCCctcaacttttaagggaaacgagtag	GAATTCGCAATCGGATCCggagtgtccagttggtacactag	ctcaacttttaagggaaacgagtagttgatcaaatataaatacttgactaaactttcatttcttcccatactgtctctacaaaatacaaagtttcaagaagtctgtaaagccaaggaaacggatagttctgaaagggcacttggatcttttttgtcagtgatatgaccacatgttttatccttttctagtgtaccaactggacactcc
site 18	Rep 2	Fig. 3a-c, S6	GGAAACGGATAGTTCTGAAA	GGG	GAATTCCGTTCTGGATCC	GAATTCCGTTCTGGATCCctcaacttttaagggaaacgagtag	GAATTCCGTTCTGGATCCggagtgtccagttggtacactag	ctcaacttttaagggaaacgagtagttgatcaaatataaatacttgactaaactttcatttcttcccatactgtctctacaaaatacaaagtttcaagaagtctgtaaagccaaggaaacggatagttctgaaagggcacttggatcttttttgtcagtgatatgaccacatgttttatccttttctagtgtaccaactggacactcc
site 18	Rep 3	Fig. 3a-c, S6	GGAAACGGATAGTTCTGAAA	GGG	GAATTCGCAGATGGATCC	GAATTCGCAGATGGATCCctcaacttttaagggaaacgagtag	GAATTCGCAGATGGATCCggagtgtccagttggtacactag	ctcaacttttaagggaaacgagtagttgatcaaatataaatacttgactaaactttcatttcttcccatactgtctctacaaaatacaaagtttcaagaagtctgtaaagccaaggaaacggatagttctgaaagggcacttggatcttttttgtcagtgatatgaccacatgttttatccttttctagtgtaccaactggacactcc
site 19	Rep 1	Fig. 3a-c, S6	GAGGTCGTGGCTGAGCACAA	GGG	GAATTCCATCGTGGATCC	GAATTCCATCGTGGATCCccaagaagtacagttttaagggcag	GAATTCCATCGTGGATCCgcatatgctcatttgtcttggag	ccaagaagtacagttttaagggcagataaaagatattctttcctagaatagcagggctaataaatggtcctgtgagattcactactttccaggcactaggagaggtcgtggctgagcacaagggatagacatattttctcttctcagctcagaattcaccgaagagtatgttgctatgtgggtggaattatttctccaagacaaatgagcatatgc
site 19	Rep 2	Fig. 3a-c, S6	GAGGTCGTGGCTGAGCACAA	GGG	GAATTCGCCATTGGATCC	GAATTCGCCATTGGATCCccaagaagtacagttttaagggcag	GAATTCGCCATTGGATCCgcatatgctcatttgtcttggag	ccaagaagtacagttttaagggcagataaaagatattctttcctagaatagcagggctaataaatggtcctgtgagattcactactttccaggcactaggagaggtcgtggctgagcacaagggatagacatattttctcttctcagctcagaattcaccgaagagtatgttgctatgtgggtggaattatttctccaagacaaatgagcatatgc
site 19	Rep 3	Fig. 3a-c, S6	GAGGTCGTGGCTGAGCACAA	GGG	GAATTCTCCAGTGGATCC	GAATTCTCCAGTGGATCCccaagaagtacagttttaagggcag	GAATTCTCCAGTGGATCCgcatatgctcatttgtcttggag	ccaagaagtacagttttaagggcagataaaagatattctttcctagaatagcagggctaataaatggtcctgtgagattcactactttccaggcactaggagaggtcgtggctgagcacaagggatagacatattttctcttctcagctcagaattcaccgaagagtatgttgctatgtgggtggaattatttctccaagacaaatgagcatatgc
site 20	Rep 1	Fig. 3a-c, S6	GAGCCGGAGCAGAAGAAGGA	GGG	GAATTCAGTAGCGGATCC	GAATTCAGTAGCGGATCCactattgtctctggcagccg	GAATTCAGTAGCGGATCCtgttcttcttgccttggtaggac	actattgtctctggcagccgccgcgggagcccgggaggggggcggaggcgggcggaggcggcggcgcggccagcgcaccattcactccacctgatctcggggcgctgtgcgctgaggaaggcgcgggcgagccggagcagaagaaggagggagggagccagccgctgcagccaccaccgccaccatgtcctaccaaggcaagaagaaca
site 20	Rep 2	Fig. 3a-c, S6	GAGCCGGAGCAGAAGAAGGA	GGG	GAATTCCACTCTGGATCC	GAATTCCACTCTGGATCCactattgtctctggcagccg	GAATTCCACTCTGGATCCtgttcttcttgccttggtaggac	actattgtctctggcagccgccgcgggagcccgggaggggggcggaggcgggcggaggcggcggcgcggccagcgcaccattcactccacctgatctcggggcgctgtgcgctgaggaaggcgcgggcgagccggagcagaagaaggagggagggagccagccgctgcagccaccaccgccaccatgtcctaccaaggcaagaagaaca
site 20	Rep 3	Fig. 3a-c, S6	GAGCCGGAGCAGAAGAAGGA	GGG	GAATTCCTACACGGATCC	GAATTCCTACACGGATCCactattgtctctggcagccg	GAATTCCTACACGGATCCtgttcttcttgccttggtaggac	actattgtctctggcagccgccgcgggagcccgggaggggggcggaggcgggcggaggcggcggcgcggccagcgcaccattcactccacctgatctcggggcgctgtgcgctgaggaaggcgcgggcgagccggagcagaagaaggagggagggagccagccgctgcagccaccaccgccaccatgtcctaccaaggcaagaagaaca
site 21	Rep 1	Fig. 3a-c, S6	GAGTCCGGGAAGGAGAAGAA	AGG	GAATTCGACTGAGGATCC	GAATTCGACTGAGGATCCctctgacgacgagcaaggtg	GAATTCGACTGAGGATCCgtaggaataaaggcgaggaagcg	ctctgacgacgagcaaggtggaggcccttggttagcaggatgggtggtgaggagtccgggaaggagaagaaaggctcagcgcggcttgcctgagcctccctcctcccagctcccggcccctgctgccggcggctgtcactcctcgctgtggtgccagctggctcccgcttcctcgcctttattcctac
site 21	Rep 2	Fig. 3a-c, S6	GAGTCCGGGAAGGAGAAGAA	AGG	GAATTCACTGTGGGATCC	GAATTCACTGTGGGATCCctctgacgacgagcaaggtg	GAATTCACTGTGGGATCCgtaggaataaaggcgaggaagcg	ctctgacgacgagcaaggtggaggcccttggttagcaggatgggtggtgaggagtccgggaaggagaagaaaggctcagcgcggcttgcctgagcctccctcctcccagctcccggcccctgctgccggcggctgtcactcctcgctgtggtgccagctggctcccgcttcctcgcctttattcctac
site 21	Rep 3	Fig. 3a-c, S6	GAGTCCGGGAAGGAGAAGAA	AGG	GAATTCCTGTAGGGATCC	GAATTCCTGTAGGGATCCctctgacgacgagcaaggtg	GAATTCCTGTAGGGATCCgtaggaataaaggcgaggaagcg	ctctgacgacgagcaaggtggaggcccttggttagcaggatgggtggtgaggagtccgggaaggagaagaaaggctcagcgcggcttgcctgagcctccctcctcccagctcccggcccctgctgccggcggctgtcactcctcgctgtggtgccagctggctcccgcttcctcgcctttattcctac
site 22	Rep 1	Fig. 3a-c, S6	GTCAGGGGAAGAGCACGTGA	CGG	GAATTCCCAATGGGATCC	GAATTCCCAATGGGATCCagctctctactacgtgccag	GAATTCCCAATGGGATCCgtcgctgagtccagatagtctc	agctctctactacgtgccagctcaggtcagctcaaaaagggaggtggaggcagaaaacggctccggagccatcctagagtggggcttttcaggtcaggggaagagcacgtgacggaggcagagaattagaggacacggaggagatgggctaggagaggtggtttagggccaggctgcagtccagagactatctggactcagcgac
site 22	Rep 2	Fig. 3a-c, S6	GTCAGGGGAAGAGCACGTGA	CGG	GAATTCCCTATCGGATCC	GAATTCCCTATCGGATCCagctctctactacgtgccag	GAATTCCCTATCGGATCCgtcgctgagtccagatagtctc	agctctctactacgtgccagctcaggtcagctcaaaaagggaggtggaggcagaaaacggctccggagccatcctagagtggggcttttcaggtcaggggaagagcacgtgacggaggcagagaattagaggacacggaggagatgggctaggagaggtggtttagggccaggctgcagtccagagactatctggactcagcgac
site 22	Rep 3	Fig. 3a-c, S6	GTCAGGGGAAGAGCACGTGA	CGG	GAATTCTAGCTGGGATCC	GAATTCTAGCTGGGATCCagctctctactacgtgccag	GAATTCTAGCTGGGATCCgtcgctgagtccagatagtctc	agctctctactacgtgccagctcaggtcagctcaaaaagggaggtggaggcagaaaacggctccggagccatcctagagtggggcttttcaggtcaggggaagagcacgtgacggaggcagagaattagaggacacggaggagatgggctaggagaggtggtttagggccaggctgcagtccagagactatctggactcagcgac
site 23	Rep 1	Fig. 3a-c, S6	CTGACCTGCATTCTCTCCCC	TGG	GAATTCAACCTGGGATCC	GAATTCAACCTGGGATCCtctctctcctgagtccggac	GAATTCAACCTGGGATCCaagacggaacctgaaggagg	tctctctcctgagtccggaccactttgagctctactggcttctgcgccgcctctggcccactgtttccccttcccaggcaggtcctgctttctctgacctgcattctctcccctgggcctgtgccgctttctgtctgcagcttgtggcctgggtcacctctacggctggcccagatccttccctgccgcctccttcaggttccgtctt
site 23	Rep 2	Fig. 3a-c, S6	CTGACCTGCATTCTCTCCCC	TGG	GAATTCTGCAAGGGATCC	GAATTCTGCAAGGGATCCtctctctcctgagtccggac	GAATTCTGCAAGGGATCCaagacggaacctgaaggagg	tctctctcctgagtccggaccactttgagctctactggcttctgcgccgcctctggcccactgtttccccttcccaggcaggtcctgctttctctgacctgcattctctcccctgggcctgtgccgctttctgtctgcagcttgtggcctgggtcacctctacggctggcccagatccttccctgccgcctccttcaggttccgtctt
site 23	Rep 3	Fig. 3a-c, S6	CTGACCTGCATTCTCTCCCC	TGG	GAATTCTCCAGAGGATCC	GAATTCTCCAGAGGATCCtctctctcctgagtccggac	GAATTCTCCAGAGGATCCaagacggaacctgaaggagg	tctctctcctgagtccggaccactttgagctctactggcttctgcgccgcctctggcccactgtttccccttcccaggcaggtcctgctttctctgacctgcattctctcccctgggcctgtgccgctttctgtctgcagcttgtggcctgggtcacctctacggctggcccagatccttccctgccgcctccttcaggttccgtctt
site 24	Rep 1	Fig. 3a-c, S6	gagatggaagcagccaggga	TGG	GAATTCAACGAGGGATCC	GAATTCAACGAGGGATCCgggtcagcaaactttctctgtc	GAATTCAACGAGGGATCCccactaaaaagatatgaaatttggtggc	gggtcagcaaactttctctgtcaaaggtcagcgagttaatatcttagtctttgcaacccatatggtctctatggcaagtcctcaactttgtcgttagagatggaagcagccagggatggctggtaaaccaacaactgtggctatggtctgataaaattttatttatagccaccaaatttcatatctttttagtgg
site 24	Rep 2	Fig. 3a-c, S6	gagatggaagcagccaggga	TGG	GAATTCAAGGTGGGATCC	GAATTCAAGGTGGGATCCgggtcagcaaactttctctgtc	GAATTCAAGGTGGGATCCccactaaaaagatatgaaatttggtggc	gggtcagcaaactttctctgtcaaaggtcagcgagttaatatcttagtctttgcaacccatatggtctctatggcaagtcctcaactttgtcgttagagatggaagcagccagggatggctggtaaaccaacaactgtggctatggtctgataaaattttatttatagccaccaaatttcatatctttttagtgg
site 24	Rep 3	Fig. 3a-c, S6	gagatggaagcagccaggga	TGG	GAATTCGCATTCGGATCC	GAATTCGCATTCGGATCCgggtcagcaaactttctctgtc	GAATTCGCATTCGGATCCccactaaaaagatatgaaatttggtggc	gggtcagcaaactttctctgtcaaaggtcagcgagttaatatcttagtctttgcaacccatatggtctctatggcaagtcctcaactttgtcgttagagatggaagcagccagggatggctggtaaaccaacaactgtggctatggtctgataaaattttatttatagccaccaaatttcatatctttttagtgg
Tyr-site 1	Rep 1	Fig. 4e, S8b,S9, S10d	caaaagaatgctgcccacca	TGG	GAATTCTCTCGTGGATCC	GAATTCTCTCGTGGATCCtgttcttggctgttttgtattgcc	GAATTCTCTCGTGGATCCggaactgaggtccagatggtg	tgttcttggctgttttgtattgccttctgtggagtttccagatctctgatggccattttcctcgagcctgtgcctcctctaagaacttgttggcaaaagaatgctgcccaccatggatgggtgatgggagtccctgcggccagctttcaggcagaggttcctgccaggatatccttctgtccagtgcaccatctggacctcagttcc
Tyr-site 1	Rep 2	Fig. 4e, S8b,S9, S10d	caaaagaatgctgcccacca	TGG	GAATTCCTCATCGGATCC	GAATTCCTCATCGGATCCtgttcttggctgttttgtattgcc	GAATTCCTCATCGGATCCggaactgaggtccagatggtg	tgttcttggctgttttgtattgccttctgtggagtttccagatctctgatggccattttcctcgagcctgtgcctcctctaagaacttgttggcaaaagaatgctgcccaccatggatgggtgatgggagtccctgcggccagctttcaggcagaggttcctgccaggatatccttctgtccagtgcaccatctggacctcagttcc
Tyr-site 1	Rep 3	Fig. 4e, S8b,S9, S10d	caaaagaatgctgcccacca	TGG	GAATTCCTTGGTGGATCC	GAATTCCTTGGTGGATCCtgttcttggctgttttgtattgcc	GAATTCCTTGGTGGATCCggaactgaggtccagatggtg	tgttcttggctgttttgtattgccttctgtggagtttccagatctctgatggccattttcctcgagcctgtgcctcctctaagaacttgttggcaaaagaatgctgcccaccatggatgggtgatgggagtccctgcggccagctttcaggcagaggttcctgccaggatatccttctgtccagtgcaccatctggacctcagttcc
Tyr-site 1	Rep 4	Fig. S9, S10d	caaaagaatgctgcccacca	TGG	GAATTCCCTAACGGATCC	GAATTCCCTAACGGATCCtgttcttggctgttttgtattgcc	GAATTCCCTAACGGATCCggaactgaggtccagatggtg	tgttcttggctgttttgtattgccttctgtggagtttccagatctctgatggccattttcctcgagcctgtgcctcctctaagaacttgttggcaaaagaatgctgcccaccatggatgggtgatgggagtccctgcggccagctttcaggcagaggttcctgccaggatatccttctgtccagtgcaccatctggacctcagttcc
Tyr-site 1	Rep 5	Fig. S9, S10d	caaaagaatgctgcccacca	TGG	GAATTCCGACATGGATCC	GAATTCCGACATGGATCCtgttcttggctgttttgtattgcc	GAATTCCGACATGGATCCggaactgaggtccagatggtg	tgttcttggctgttttgtattgccttctgtggagtttccagatctctgatggccattttcctcgagcctgtgcctcctctaagaacttgttggcaaaagaatgctgcccaccatggatgggtgatgggagtccctgcggccagctttcaggcagaggttcctgccaggatatccttctgtccagtgcaccatctggacctcagttcc
Tyr-site 1	Rep 6	Fig. S9, S10d	caaaagaatgctgcccacca	TGG	GAATTCGGATTCGGATCC	GAATTCGGATTCGGATCCtgttcttggctgttttgtattgcc	GAATTCGGATTCGGATCCggaactgaggtccagatggtg	tgttcttggctgttttgtattgccttctgtggagtttccagatctctgatggccattttcctcgagcctgtgcctcctctaagaacttgttggcaaaagaatgctgcccaccatggatgggtgatgggagtccctgcggccagctttcaggcagaggttcctgccaggatatccttctgtccagtgcaccatctggacctcagttcc
Tyr-site 1	Rep 7	Fig. S9, S10d	caaaagaatgctgcccacca	TGG	GAATTCACACCAGGATCC	GAATTCACACCAGGATCCtgttcttggctgttttgtattgcc	GAATTCACACCAGGATCCggaactgaggtccagatggtg	tgttcttggctgttttgtattgccttctgtggagtttccagatctctgatggccattttcctcgagcctgtgcctcctctaagaacttgttggcaaaagaatgctgcccaccatggatgggtgatgggagtccctgcggccagctttcaggcagaggttcctgccaggatatccttctgtccagtgcaccatctggacctcagttcc
Tyr-site 1	Rep 8	Fig. S9, S10d	caaaagaatgctgcccacca	TGG	GAATTCGAAGGTGGATCC	GAATTCGAAGGTGGATCCtgttcttggctgttttgtattgcc	GAATTCGAAGGTGGATCCggaactgaggtccagatggtg	tgttcttggctgttttgtattgccttctgtggagtttccagatctctgatggccattttcctcgagcctgtgcctcctctaagaacttgttggcaaaagaatgctgcccaccatggatgggtgatgggagtccctgcggccagctttcaggcagaggttcctgccaggatatccttctgtccagtgcaccatctggacctcagttcc
Tyr-site 1	Rep 9	Fig. S9, S10d	caaaagaatgctgcccacca	TGG	GAATTCTCCTGTGGATCC	GAATTCTCCTGTGGATCCtgttcttggctgttttgtattgcc	GAATTCTCCTGTGGATCCggaactgaggtccagatggtg	tgttcttggctgttttgtattgccttctgtggagtttccagatctctgatggccattttcctcgagcctgtgcctcctctaagaacttgttggcaaaagaatgctgcccaccatggatgggtgatgggagtccctgcggccagctttcaggcagaggttcctgccaggatatccttctgtccagtgcaccatctggacctcagttcc
Tyr-site 1	Rep 10	Fig. S9, S10d	caaaagaatgctgcccacca	TGG	GAATTCAGGCATGGATCC	GAATTCAGGCATGGATCCtgttcttggctgttttgtattgcc	GAATTCAGGCATGGATCCggaactgaggtccagatggtg	tgttcttggctgttttgtattgccttctgtggagtttccagatctctgatggccattttcctcgagcctgtgcctcctctaagaacttgttggcaaaagaatgctgcccaccatggatgggtgatgggagtccctgcggccagctttcaggcagaggttcctgccaggatatccttctgtccagtgcaccatctggacctcagttcc
Tyr-site 1	Rep 11	Fig. S9, S10d	caaaagaatgctgcccacca	TGG	GAATTCCCTTCAGGATCC	GAATTCCCTTCAGGATCCtgttcttggctgttttgtattgcc	GAATTCCCTTCAGGATCCggaactgaggtccagatggtg	tgttcttggctgttttgtattgccttctgtggagtttccagatctctgatggccattttcctcgagcctgtgcctcctctaagaacttgttggcaaaagaatgctgcccaccatggatgggtgatgggagtccctgcggccagctttcaggcagaggttcctgccaggatatccttctgtccagtgcaccatctggacctcagttcc
Tyr-site 1	Rep 12	Fig. S9, S10d	caaaagaatgctgcccacca	TGG	GAATTCGGATTGGGATCC	GAATTCGGATTGGGATCCtgttcttggctgttttgtattgcc	GAATTCGGATTGGGATCCggaactgaggtccagatggtg	tgttcttggctgttttgtattgccttctgtggagtttccagatctctgatggccattttcctcgagcctgtgcctcctctaagaacttgttggcaaaagaatgctgcccaccatggatgggtgatgggagtccctgcggccagctttcaggcagaggttcctgccaggatatccttctgtccagtgcaccatctggacctcagttcc
Tyr-site 1	Rep 13	Fig. S9, S10d	caaaagaatgctgcccacca	TGG	GAATTCACCGAAGGATCC	GAATTCACCGAAGGATCCtgttcttggctgttttgtattgcc	GAATTCACCGAAGGATCCggaactgaggtccagatggtg	tgttcttggctgttttgtattgccttctgtggagtttccagatctctgatggccattttcctcgagcctgtgcctcctctaagaacttgttggcaaaagaatgctgcccaccatggatgggtgatgggagtccctgcggccagctttcaggcagaggttcctgccaggatatccttctgtccagtgcaccatctggacctcagttcc
Tyr-site 1	Rep 14	Fig. S9, S10d	caaaagaatgctgcccacca	TGG	GAATTCTCCTTGGGATCC	GAATTCTCCTTGGGATCCtgttcttggctgttttgtattgcc	GAATTCTCCTTGGGATCCggaactgaggtccagatggtg	tgttcttggctgttttgtattgccttctgtggagtttccagatctctgatggccattttcctcgagcctgtgcctcctctaagaacttgttggcaaaagaatgctgcccaccatggatgggtgatgggagtccctgcggccagctttcaggcagaggttcctgccaggatatccttctgtccagtgcaccatctggacctcagttcc
Tyr-site 1	Rep 15	Fig. S9, S10d	caaaagaatgctgcccacca	TGG	GAATTCATGTGCGGATCC	GAATTCATGTGCGGATCCtgttcttggctgttttgtattgcc	GAATTCATGTGCGGATCCggaactgaggtccagatggtg	tgttcttggctgttttgtattgccttctgtggagtttccagatctctgatggccattttcctcgagcctgtgcctcctctaagaacttgttggcaaaagaatgctgcccaccatggatgggtgatgggagtccctgcggccagctttcaggcagaggttcctgccaggatatccttctgtccagtgcaccatctggacctcagttcc
Tyr-site 1	Rep 16	Fig. S9, S10d	caaaagaatgctgcccacca	TGG	GAATTCCCAGTTGGATCC	GAATTCCCAGTTGGATCCtgttcttggctgttttgtattgcc	GAATTCCCAGTTGGATCCggaactgaggtccagatggtg	tgttcttggctgttttgtattgccttctgtggagtttccagatctctgatggccattttcctcgagcctgtgcctcctctaagaacttgttggcaaaagaatgctgcccaccatggatgggtgatgggagtccctgcggccagctttcaggcagaggttcctgccaggatatccttctgtccagtgcaccatctggacctcagttcc
Tyr-site 1	Rep 17	Fig. S9, S10d	caaaagaatgctgcccacca	TGG	GAATTCACTTGGGGATCC	GAATTCACTTGGGGATCCtgttcttggctgttttgtattgcc	GAATTCACTTGGGGATCCggaactgaggtccagatggtg	tgttcttggctgttttgtattgccttctgtggagtttccagatctctgatggccattttcctcgagcctgtgcctcctctaagaacttgttggcaaaagaatgctgcccaccatggatgggtgatgggagtccctgcggccagctttcaggcagaggttcctgccaggatatccttctgtccagtgcaccatctggacctcagttcc
Tyr-site 1	Rep 18	Fig. S9, S10d	caaaagaatgctgcccacca	TGG	GAATTCTGTGCTGGATCC	GAATTCTGTGCTGGATCCtgttcttggctgttttgtattgcc	GAATTCTGTGCTGGATCCggaactgaggtccagatggtg	tgttcttggctgttttgtattgccttctgtggagtttccagatctctgatggccattttcctcgagcctgtgcctcctctaagaacttgttggcaaaagaatgctgcccaccatggatgggtgatgggagtccctgcggccagctttcaggcagaggttcctgccaggatatccttctgtccagtgcaccatctggacctcagttcc
Tyr-site 1	Rep 19	Fig. S9, S10d	caaaagaatgctgcccacca	TGG	GAATTCGTGACTGGATCC	GAATTCGTGACTGGATCCtgttcttggctgttttgtattgcc	GAATTCGTGACTGGATCCggaactgaggtccagatggtg	tgttcttggctgttttgtattgccttctgtggagtttccagatctctgatggccattttcctcgagcctgtgcctcctctaagaacttgttggcaaaagaatgctgcccaccatggatgggtgatgggagtccctgcggccagctttcaggcagaggttcctgccaggatatccttctgtccagtgcaccatctggacctcagttcc
Tyr-site 1	Rep 20	Fig. S9, S10d	caaaagaatgctgcccacca	TGG	GAATTCGGTGATGGATCC	GAATTCGGTGATGGATCCtgttcttggctgttttgtattgcc	GAATTCGGTGATGGATCCggaactgaggtccagatggtg	tgttcttggctgttttgtattgccttctgtggagtttccagatctctgatggccattttcctcgagcctgtgcctcctctaagaacttgttggcaaaagaatgctgcccaccatggatgggtgatgggagtccctgcggccagctttcaggcagaggttcctgccaggatatccttctgtccagtgcaccatctggacctcagttcc
Tyr-site 1	Rep 21	Fig. S10d	caaaagaatgctgcccacca	TGG	GAATTCACGTTGGGATCC	GAATTCACGTTGGGATCCtgttcttggctgttttgtattgcc	GAATTCACGTTGGGATCCggaactgaggtccagatggtg	tgttcttggctgttttgtattgccttctgtggagtttccagatctctgatggccattttcctcgagcctgtgcctcctctaagaacttgttggcaaaagaatgctgcccaccatggatgggtgatgggagtccctgcggccagctttcaggcagaggttcctgccaggatatccttctgtccagtgcaccatctggacctcagttcc
Tyr-site 1	Rep 22	Fig. S10d	caaaagaatgctgcccacca	TGG	GAATTCATCCGAGGATCC	GAATTCATCCGAGGATCCtgttcttggctgttttgtattgcc	GAATTCATCCGAGGATCCggaactgaggtccagatggtg	tgttcttggctgttttgtattgccttctgtggagtttccagatctctgatggccattttcctcgagcctgtgcctcctctaagaacttgttggcaaaagaatgctgcccaccatggatgggtgatgggagtccctgcggccagctttcaggcagaggttcctgccaggatatccttctgtccagtgcaccatctggacctcagttcc
Tyr-site 1	Rep 23	Fig. S10d	caaaagaatgctgcccacca	TGG	GAATTCTGCAGTGGATCC	GAATTCTGCAGTGGATCCtgttcttggctgttttgtattgcc	GAATTCTGCAGTGGATCCggaactgaggtccagatggtg	tgttcttggctgttttgtattgccttctgtggagtttccagatctctgatggccattttcctcgagcctgtgcctcctctaagaacttgttggcaaaagaatgctgcccaccatggatgggtgatgggagtccctgcggccagctttcaggcagaggttcctgccaggatatccttctgtccagtgcaccatctggacctcagttcc
Tyr-site 1	Rep 24	Fig. S10d	caaaagaatgctgcccacca	TGG	GAATTCGCCTATGGATCC	GAATTCGCCTATGGATCCtgttcttggctgttttgtattgcc	GAATTCGCCTATGGATCCggaactgaggtccagatggtg	tgttcttggctgttttgtattgccttctgtggagtttccagatctctgatggccattttcctcgagcctgtgcctcctctaagaacttgttggcaaaagaatgctgcccaccatggatgggtgatgggagtccctgcggccagctttcaggcagaggttcctgccaggatatccttctgtccagtgcaccatctggacctcagttcc
Tyr-site 2	Rep 1	Fig. 4e-f, h, S8b,S9, S10d	ctgcctgaaagctggccgca	GGG	GAATTCAAGTCCGGATCC	GAATTCAAGTCCGGATCCgtggagtttccagatctctgatgg	GAATTCAAGTCCGGATCCggtcatccacccctttgaagg	ggtcatccacccctttgaaggggaactgaggtccagatggtgcactggacagaaggatatcctggcaggaacctctgcctgaaagctggccgcagggactcccatcacccatccatggtgggcagcattcttttgccaacaagttcttagaggaggcacaggctcgaggaaaatggccatcagagatctggaaactccac
Tyr-site 2	Rep 2	Fig. 4e-f, h, S8b,S9, S10d	ctgcctgaaagctggccgca	GGG	GAATTCTCCTTCGGATCC	GAATTCTCCTTCGGATCCgtggagtttccagatctctgatgg	GAATTCTCCTTCGGATCCggtcatccacccctttgaagg	ggtcatccacccctttgaaggggaactgaggtccagatggtgcactggacagaaggatatcctggcaggaacctctgcctgaaagctggccgcagggactcccatcacccatccatggtgggcagcattcttttgccaacaagttcttagaggaggcacaggctcgaggaaaatggccatcagagatctggaaactccac
Tyr-site 2	Rep 3	Fig. 4e-f, h, S8b,S9, S10d	ctgcctgaaagctggccgca	GGG	GAATTCCTGTCTGGATCC	GAATTCCTGTCTGGATCCgtggagtttccagatctctgatgg	GAATTCCTGTCTGGATCCggtcatccacccctttgaagg	ggtcatccacccctttgaaggggaactgaggtccagatggtgcactggacagaaggatatcctggcaggaacctctgcctgaaagctggccgcagggactcccatcacccatccatggtgggcagcattcttttgccaacaagttcttagaggaggcacaggctcgaggaaaatggccatcagagatctggaaactccac
Tyr-site 2	Rep 4	Fig. 4f, h, S9, S10d	ctgcctgaaagctggccgca	GGG	GAATTCCTAGTCGGATCC	GAATTCCTAGTCGGATCCgtggagtttccagatctctgatgg	GAATTCCTAGTCGGATCCggtcatccacccctttgaagg	ggtcatccacccctttgaaggggaactgaggtccagatggtgcactggacagaaggatatcctggcaggaacctctgcctgaaagctggccgcagggactcccatcacccatccatggtgggcagcattcttttgccaacaagttcttagaggaggcacaggctcgaggaaaatggccatcagagatctggaaactccac
Tyr-site 2	Rep 5	Fig. 4f, h, S9, S10d	ctgcctgaaagctggccgca	GGG	GAATTCACACGTGGATCC	GAATTCACACGTGGATCCgtggagtttccagatctctgatgg	GAATTCACACGTGGATCCggtcatccacccctttgaagg	ggtcatccacccctttgaaggggaactgaggtccagatggtgcactggacagaaggatatcctggcaggaacctctgcctgaaagctggccgcagggactcccatcacccatccatggtgggcagcattcttttgccaacaagttcttagaggaggcacaggctcgaggaaaatggccatcagagatctggaaactccac
Tyr-site 2	Rep 6	Fig. 4f, h, S9, S10d	ctgcctgaaagctggccgca	GGG	GAATTCTTGCGAGGATCC	GAATTCTTGCGAGGATCCgtggagtttccagatctctgatgg	GAATTCTTGCGAGGATCCggtcatccacccctttgaagg	ggtcatccacccctttgaaggggaactgaggtccagatggtgcactggacagaaggatatcctggcaggaacctctgcctgaaagctggccgcagggactcccatcacccatccatggtgggcagcattcttttgccaacaagttcttagaggaggcacaggctcgaggaaaatggccatcagagatctggaaactccac
Tyr-site 2	Rep 7	Fig. 4f, h, S9, S10d	ctgcctgaaagctggccgca	GGG	GAATTCAACCGAGGATCC	GAATTCAACCGAGGATCCgtggagtttccagatctctgatgg	GAATTCAACCGAGGATCCggtcatccacccctttgaagg	ggtcatccacccctttgaaggggaactgaggtccagatggtgcactggacagaaggatatcctggcaggaacctctgcctgaaagctggccgcagggactcccatcacccatccatggtgggcagcattcttttgccaacaagttcttagaggaggcacaggctcgaggaaaatggccatcagagatctggaaactccac
Tyr-site 2	Rep 8	Fig. 4f, h, S9, S10d	ctgcctgaaagctggccgca	GGG	GAATTCTTGGTCGGATCC	GAATTCTTGGTCGGATCCgtggagtttccagatctctgatgg	GAATTCTTGGTCGGATCCggtcatccacccctttgaagg	ggtcatccacccctttgaaggggaactgaggtccagatggtgcactggacagaaggatatcctggcaggaacctctgcctgaaagctggccgcagggactcccatcacccatccatggtgggcagcattcttttgccaacaagttcttagaggaggcacaggctcgaggaaaatggccatcagagatctggaaactccac
Tyr-site 2	Rep 9	Fig. 4f, h, S9, S10d	ctgcctgaaagctggccgca	GGG	GAATTCCGTTACGGATCC	GAATTCCGTTACGGATCCgtggagtttccagatctctgatgg	GAATTCCGTTACGGATCCggtcatccacccctttgaagg	ggtcatccacccctttgaaggggaactgaggtccagatggtgcactggacagaaggatatcctggcaggaacctctgcctgaaagctggccgcagggactcccatcacccatccatggtgggcagcattcttttgccaacaagttcttagaggaggcacaggctcgaggaaaatggccatcagagatctggaaactccac
Tyr-site 2	Rep 10	Fig. 4f, h, S9, S10d	ctgcctgaaagctggccgca	GGG	GAATTCATTGGCGGATCC	GAATTCATTGGCGGATCCgtggagtttccagatctctgatgg	GAATTCATTGGCGGATCCggtcatccacccctttgaagg	ggtcatccacccctttgaaggggaactgaggtccagatggtgcactggacagaaggatatcctggcaggaacctctgcctgaaagctggccgcagggactcccatcacccatccatggtgggcagcattcttttgccaacaagttcttagaggaggcacaggctcgaggaaaatggccatcagagatctggaaactccac
Tyr-site 2	Rep 11	Fig. 4f, h, S9, S10d	ctgcctgaaagctggccgca	GGG	GAATTCTGCACAGGATCC	GAATTCTGCACAGGATCCgtggagtttccagatctctgatgg	GAATTCTGCACAGGATCCggtcatccacccctttgaagg	ggtcatccacccctttgaaggggaactgaggtccagatggtgcactggacagaaggatatcctggcaggaacctctgcctgaaagctggccgcagggactcccatcacccatccatggtgggcagcattcttttgccaacaagttcttagaggaggcacaggctcgaggaaaatggccatcagagatctggaaactccac
Tyr-site 2	Rep 12	Fig. 4f, h, S9, S10d	ctgcctgaaagctggccgca	GGG	GAATTCAACACGGGATCC	GAATTCAACACGGGATCCgtggagtttccagatctctgatgg	GAATTCAACACGGGATCCggtcatccacccctttgaagg	ggtcatccacccctttgaaggggaactgaggtccagatggtgcactggacagaaggatatcctggcaggaacctctgcctgaaagctggccgcagggactcccatcacccatccatggtgggcagcattcttttgccaacaagttcttagaggaggcacaggctcgaggaaaatggccatcagagatctggaaactccac
Tyr-site 2	Rep 13	Fig. 4f, h, S9, S10d	ctgcctgaaagctggccgca	GGG	GAATTCCCAACTGGATCC	GAATTCCCAACTGGATCCgtggagtttccagatctctgatgg	GAATTCCCAACTGGATCCggtcatccacccctttgaagg	ggtcatccacccctttgaaggggaactgaggtccagatggtgcactggacagaaggatatcctggcaggaacctctgcctgaaagctggccgcagggactcccatcacccatccatggtgggcagcattcttttgccaacaagttcttagaggaggcacaggctcgaggaaaatggccatcagagatctggaaactccac
Tyr-site 2	Rep 14	Fig. 4f, h, S9, S10d	ctgcctgaaagctggccgca	GGG	GAATTCTTCGACGGATCC	GAATTCTTCGACGGATCCgtggagtttccagatctctgatgg	GAATTCTTCGACGGATCCggtcatccacccctttgaagg	ggtcatccacccctttgaaggggaactgaggtccagatggtgcactggacagaaggatatcctggcaggaacctctgcctgaaagctggccgcagggactcccatcacccatccatggtgggcagcattcttttgccaacaagttcttagaggaggcacaggctcgaggaaaatggccatcagagatctggaaactccac
Tyr-site 2	Rep 15	Fig. 4f, h, S9, S10d	ctgcctgaaagctggccgca	GGG	GAATTCATCTGGGGATCC	GAATTCATCTGGGGATCCgtggagtttccagatctctgatgg	GAATTCATCTGGGGATCCggtcatccacccctttgaagg	ggtcatccacccctttgaaggggaactgaggtccagatggtgcactggacagaaggatatcctggcaggaacctctgcctgaaagctggccgcagggactcccatcacccatccatggtgggcagcattcttttgccaacaagttcttagaggaggcacaggctcgaggaaaatggccatcagagatctggaaactccac
Tyr-site 2	Rep 16	Fig. 4f, h, S9, S10d	ctgcctgaaagctggccgca	GGG	GAATTCAGTAGGGGATCC	GAATTCAGTAGGGGATCCgtggagtttccagatctctgatgg	GAATTCAGTAGGGGATCCggtcatccacccctttgaagg	ggtcatccacccctttgaaggggaactgaggtccagatggtgcactggacagaaggatatcctggcaggaacctctgcctgaaagctggccgcagggactcccatcacccatccatggtgggcagcattcttttgccaacaagttcttagaggaggcacaggctcgaggaaaatggccatcagagatctggaaactccac
Tyr-site 2	Rep 17	Fig. 4f, h, S9, S10d	ctgcctgaaagctggccgca	GGG	GAATTCGGATGTGGATCC	GAATTCGGATGTGGATCCgtggagtttccagatctctgatgg	GAATTCGGATGTGGATCCggtcatccacccctttgaagg	ggtcatccacccctttgaaggggaactgaggtccagatggtgcactggacagaaggatatcctggcaggaacctctgcctgaaagctggccgcagggactcccatcacccatccatggtgggcagcattcttttgccaacaagttcttagaggaggcacaggctcgaggaaaatggccatcagagatctggaaactccac
Tyr-site 2	Rep 18	Fig. 4f, h, S9, S10d	ctgcctgaaagctggccgca	GGG	GAATTCGTCGTAGGATCC	GAATTCGTCGTAGGATCCgtggagtttccagatctctgatgg	GAATTCGTCGTAGGATCCggtcatccacccctttgaagg	ggtcatccacccctttgaaggggaactgaggtccagatggtgcactggacagaaggatatcctggcaggaacctctgcctgaaagctggccgcagggactcccatcacccatccatggtgggcagcattcttttgccaacaagttcttagaggaggcacaggctcgaggaaaatggccatcagagatctggaaactccac
Tyr-site 2	Rep 19	Fig. 4f, h, S9, S10d	ctgcctgaaagctggccgca	GGG	GAATTCTGGCAAGGATCC	GAATTCTGGCAAGGATCCgtggagtttccagatctctgatgg	GAATTCTGGCAAGGATCCggtcatccacccctttgaagg	ggtcatccacccctttgaaggggaactgaggtccagatggtgcactggacagaaggatatcctggcaggaacctctgcctgaaagctggccgcagggactcccatcacccatccatggtgggcagcattcttttgccaacaagttcttagaggaggcacaggctcgaggaaaatggccatcagagatctggaaactccac
Tyr-site 2	Rep 20	Fig. 4f, h, S9, S10d	ctgcctgaaagctggccgca	GGG	GAATTCTGACTCGGATCC	GAATTCTGACTCGGATCCgtggagtttccagatctctgatgg	GAATTCTGACTCGGATCCggtcatccacccctttgaagg	ggtcatccacccctttgaaggggaactgaggtccagatggtgcactggacagaaggatatcctggcaggaacctctgcctgaaagctggccgcagggactcccatcacccatccatggtgggcagcattcttttgccaacaagttcttagaggaggcacaggctcgaggaaaatggccatcagagatctggaaactccac
Tyr-site 2	Rep 21	Fig. 4f, h, S10d	ctgcctgaaagctggccgca	GGG	GAATTCCTAGGTGGATCC	GAATTCCTAGGTGGATCCgtggagtttccagatctctgatgg	GAATTCCTAGGTGGATCCggtcatccacccctttgaagg	ggtcatccacccctttgaaggggaactgaggtccagatggtgcactggacagaaggatatcctggcaggaacctctgcctgaaagctggccgcagggactcccatcacccatccatggtgggcagcattcttttgccaacaagttcttagaggaggcacaggctcgaggaaaatggccatcagagatctggaaactccac
Tyr-site 2	Rep 22	Fig. 4f, h, S10d	ctgcctgaaagctggccgca	GGG	GAATTCTTCGCAGGATCC	GAATTCTTCGCAGGATCCgtggagtttccagatctctgatgg	GAATTCTTCGCAGGATCCggtcatccacccctttgaagg	ggtcatccacccctttgaaggggaactgaggtccagatggtgcactggacagaaggatatcctggcaggaacctctgcctgaaagctggccgcagggactcccatcacccatccatggtgggcagcattcttttgccaacaagttcttagaggaggcacaggctcgaggaaaatggccatcagagatctggaaactccac
Tyr-site 2	Rep 23	Fig. 4f, h, S10d	ctgcctgaaagctggccgca	GGG	GAATTCTTCTCCGGATCC	GAATTCTTCTCCGGATCCgtggagtttccagatctctgatgg	GAATTCTTCTCCGGATCCggtcatccacccctttgaagg	ggtcatccacccctttgaaggggaactgaggtccagatggtgcactggacagaaggatatcctggcaggaacctctgcctgaaagctggccgcagggactcccatcacccatccatggtgggcagcattcttttgccaacaagttcttagaggaggcacaggctcgaggaaaatggccatcagagatctggaaactccac
Tyr-site 2	Rep 24	Fig. 4f, h, S10d	ctgcctgaaagctggccgca	GGG	GAATTCACTCAGGGATCC	GAATTCACTCAGGGATCCgtggagtttccagatctctgatgg	GAATTCACTCAGGGATCCggtcatccacccctttgaagg	ggtcatccacccctttgaaggggaactgaggtccagatggtgcactggacagaaggatatcctggcaggaacctctgcctgaaagctggccgcagggactcccatcacccatccatggtgggcagcattcttttgccaacaagttcttagaggaggcacaggctcgaggaaaatggccatcagagatctggaaactccac
Tyr-site 2	Rep 25	Fig. 4f, h, S10d	ctgcctgaaagctggccgca	GGG	GAATTCGCGATTGGATCC	GAATTCGCGATTGGATCCgtggagtttccagatctctgatgg	GAATTCGCGATTGGATCCggtcatccacccctttgaagg	ggtcatccacccctttgaaggggaactgaggtccagatggtgcactggacagaaggatatcctggcaggaacctctgcctgaaagctggccgcagggactcccatcacccatccatggtgggcagcattcttttgccaacaagttcttagaggaggcacaggctcgaggaaaatggccatcagagatctggaaactccac
Tyr-site 3	Rep 1	Fig. 4e-f, h, S8b,S9, S10d	tctgcctgaaagctggccgc	AGG	GAATTCCGTATGGGATCC	GAATTCCGTATGGGATCCagatctctgatggccattttcctc	GAATTCCGTATGGGATCCggactcacggtcatccacc	ggactcacggtcatccacccctttgaaggggaactgaggtccagatggtgcactggacagaaggatatcctggcaggaacctctgcctgaaagctggccgcagggactcccatcacccatccatggtgggcagcattcttttgccaacaagttcttagaggaggcacaggctcgaggaaaatggccatcagagatct
Tyr-site 3	Rep 2	Fig. 4e-f, h, S8b,S9, S10d	tctgcctgaaagctggccgc	AGG	GAATTCCGCATAGGATCC	GAATTCCGCATAGGATCCagatctctgatggccattttcctc	GAATTCCGCATAGGATCCggactcacggtcatccacc	ggactcacggtcatccacccctttgaaggggaactgaggtccagatggtgcactggacagaaggatatcctggcaggaacctctgcctgaaagctggccgcagggactcccatcacccatccatggtgggcagcattcttttgccaacaagttcttagaggaggcacaggctcgaggaaaatggccatcagagatct
Tyr-site 3	Rep 3	Fig. 4e-f, h, S8b,S9, S10d	tctgcctgaaagctggccgc	AGG	GAATTCAGTCGTGGATCC	GAATTCAGTCGTGGATCCagatctctgatggccattttcctc	GAATTCAGTCGTGGATCCggactcacggtcatccacc	ggactcacggtcatccacccctttgaaggggaactgaggtccagatggtgcactggacagaaggatatcctggcaggaacctctgcctgaaagctggccgcagggactcccatcacccatccatggtgggcagcattcttttgccaacaagttcttagaggaggcacaggctcgaggaaaatggccatcagagatct
Tyr-site 3	Rep 4	Fig. 4f, S9, S10d	tctgcctgaaagctggccgc	AGG	GAATTCCTGAACGGATCC	GAATTCCTGAACGGATCCagatctctgatggccattttcctc	GAATTCCTGAACGGATCCggactcacggtcatccacc	ggactcacggtcatccacccctttgaaggggaactgaggtccagatggtgcactggacagaaggatatcctggcaggaacctctgcctgaaagctggccgcagggactcccatcacccatccatggtgggcagcattcttttgccaacaagttcttagaggaggcacaggctcgaggaaaatggccatcagagatct
Tyr-site 3	Rep 5	Fig. 4f, S9, S10d	tctgcctgaaagctggccgc	AGG	GAATTCGCTGTTGGATCC	GAATTCGCTGTTGGATCCagatctctgatggccattttcctc	GAATTCGCTGTTGGATCCggactcacggtcatccacc	ggactcacggtcatccacccctttgaaggggaactgaggtccagatggtgcactggacagaaggatatcctggcaggaacctctgcctgaaagctggccgcagggactcccatcacccatccatggtgggcagcattcttttgccaacaagttcttagaggaggcacaggctcgaggaaaatggccatcagagatct
Tyr-site 3	Rep 6	Fig. 4f, S9, S10d	tctgcctgaaagctggccgc	AGG	GAATTCTCAACCGGATCC	GAATTCTCAACCGGATCCagatctctgatggccattttcctc	GAATTCTCAACCGGATCCggactcacggtcatccacc	ggactcacggtcatccacccctttgaaggggaactgaggtccagatggtgcactggacagaaggatatcctggcaggaacctctgcctgaaagctggccgcagggactcccatcacccatccatggtgggcagcattcttttgccaacaagttcttagaggaggcacaggctcgaggaaaatggccatcagagatct
Tyr-site 3	Rep 7	Fig. 4f, S9, S10d	tctgcctgaaagctggccgc	AGG	GAATTCGTACCAGGATCC	GAATTCGTACCAGGATCCagatctctgatggccattttcctc	GAATTCGTACCAGGATCCggactcacggtcatccacc	ggactcacggtcatccacccctttgaaggggaactgaggtccagatggtgcactggacagaaggatatcctggcaggaacctctgcctgaaagctggccgcagggactcccatcacccatccatggtgggcagcattcttttgccaacaagttcttagaggaggcacaggctcgaggaaaatggccatcagagatct
Tyr-site 3	Rep 8	Fig. 4f, S9, S10d	tctgcctgaaagctggccgc	AGG	GAATTCCGACTAGGATCC	GAATTCCGACTAGGATCCagatctctgatggccattttcctc	GAATTCCGACTAGGATCCggactcacggtcatccacc	ggactcacggtcatccacccctttgaaggggaactgaggtccagatggtgcactggacagaaggatatcctggcaggaacctctgcctgaaagctggccgcagggactcccatcacccatccatggtgggcagcattcttttgccaacaagttcttagaggaggcacaggctcgaggaaaatggccatcagagatct
Tyr-site 3	Rep 9	Fig. 4f, S9, S10d	tctgcctgaaagctggccgc	AGG	GAATTCGTTCGTGGATCC	GAATTCGTTCGTGGATCCagatctctgatggccattttcctc	GAATTCGTTCGTGGATCCggactcacggtcatccacc	ggactcacggtcatccacccctttgaaggggaactgaggtccagatggtgcactggacagaaggatatcctggcaggaacctctgcctgaaagctggccgcagggactcccatcacccatccatggtgggcagcattcttttgccaacaagttcttagaggaggcacaggctcgaggaaaatggccatcagagatct
Tyr-site 3	Rep 10	Fig. 4f, S9, S10d	tctgcctgaaagctggccgc	AGG	GAATTCCTAGAGGGATCC	GAATTCCTAGAGGGATCCagatctctgatggccattttcctc	GAATTCCTAGAGGGATCCggactcacggtcatccacc	ggactcacggtcatccacccctttgaaggggaactgaggtccagatggtgcactggacagaaggatatcctggcaggaacctctgcctgaaagctggccgcagggactcccatcacccatccatggtgggcagcattcttttgccaacaagttcttagaggaggcacaggctcgaggaaaatggccatcagagatct
Tyr-site 3	Rep 11	Fig. 4f, S9, S10d	tctgcctgaaagctggccgc	AGG	GAATTCGCTACAGGATCC	GAATTCGCTACAGGATCCagatctctgatggccattttcctc	GAATTCGCTACAGGATCCggactcacggtcatccacc	ggactcacggtcatccacccctttgaaggggaactgaggtccagatggtgcactggacagaaggatatcctggcaggaacctctgcctgaaagctggccgcagggactcccatcacccatccatggtgggcagcattcttttgccaacaagttcttagaggaggcacaggctcgaggaaaatggccatcagagatct
Tyr-site 3	Rep 12	Fig. 4f, S9, S10d	tctgcctgaaagctggccgc	AGG	GAATTCTCGAAGGGATCC	GAATTCTCGAAGGGATCCagatctctgatggccattttcctc	GAATTCTCGAAGGGATCCggactcacggtcatccacc	ggactcacggtcatccacccctttgaaggggaactgaggtccagatggtgcactggacagaaggatatcctggcaggaacctctgcctgaaagctggccgcagggactcccatcacccatccatggtgggcagcattcttttgccaacaagttcttagaggaggcacaggctcgaggaaaatggccatcagagatct
Tyr-site 3	Rep 13	Fig. 4f, S9, S10d	tctgcctgaaagctggccgc	AGG	GAATTCCAACTCGGATCC	GAATTCCAACTCGGATCCagatctctgatggccattttcctc	GAATTCCAACTCGGATCCggactcacggtcatccacc	ggactcacggtcatccacccctttgaaggggaactgaggtccagatggtgcactggacagaaggatatcctggcaggaacctctgcctgaaagctggccgcagggactcccatcacccatccatggtgggcagcattcttttgccaacaagttcttagaggaggcacaggctcgaggaaaatggccatcagagatct
Tyr-site 3	Rep 14	Fig. 4f, S9, S10d	tctgcctgaaagctggccgc	AGG	GAATTCCGTGATGGATCC	GAATTCCGTGATGGATCCagatctctgatggccattttcctc	GAATTCCGTGATGGATCCggactcacggtcatccacc	ggactcacggtcatccacccctttgaaggggaactgaggtccagatggtgcactggacagaaggatatcctggcaggaacctctgcctgaaagctggccgcagggactcccatcacccatccatggtgggcagcattcttttgccaacaagttcttagaggaggcacaggctcgaggaaaatggccatcagagatct
Tyr-site 3	Rep 15	Fig. 4f, S9, S10d	tctgcctgaaagctggccgc	AGG	GAATTCCCATTCGGATCC	GAATTCCCATTCGGATCCagatctctgatggccattttcctc	GAATTCCCATTCGGATCCggactcacggtcatccacc	ggactcacggtcatccacccctttgaaggggaactgaggtccagatggtgcactggacagaaggatatcctggcaggaacctctgcctgaaagctggccgcagggactcccatcacccatccatggtgggcagcattcttttgccaacaagttcttagaggaggcacaggctcgaggaaaatggccatcagagatct
Tyr-site 3	Rep 16	Fig. 4f, S9, S10d	tctgcctgaaagctggccgc	AGG	GAATTCATGGCAGGATCC	GAATTCATGGCAGGATCCagatctctgatggccattttcctc	GAATTCATGGCAGGATCCggactcacggtcatccacc	ggactcacggtcatccacccctttgaaggggaactgaggtccagatggtgcactggacagaaggatatcctggcaggaacctctgcctgaaagctggccgcagggactcccatcacccatccatggtgggcagcattcttttgccaacaagttcttagaggaggcacaggctcgaggaaaatggccatcagagatct
Tyr-site 3	Rep 17	Fig. 4f, S9, S10d	tctgcctgaaagctggccgc	AGG	GAATTCGTTCCTGGATCC	GAATTCGTTCCTGGATCCagatctctgatggccattttcctc	GAATTCGTTCCTGGATCCggactcacggtcatccacc	ggactcacggtcatccacccctttgaaggggaactgaggtccagatggtgcactggacagaaggatatcctggcaggaacctctgcctgaaagctggccgcagggactcccatcacccatccatggtgggcagcattcttttgccaacaagttcttagaggaggcacaggctcgaggaaaatggccatcagagatct
Tyr-site 3	Rep 18	Fig. 4f, S9, S10d	tctgcctgaaagctggccgc	AGG	GAATTCTCACCTGGATCC	GAATTCTCACCTGGATCCagatctctgatggccattttcctc	GAATTCTCACCTGGATCCggactcacggtcatccacc	ggactcacggtcatccacccctttgaaggggaactgaggtccagatggtgcactggacagaaggatatcctggcaggaacctctgcctgaaagctggccgcagggactcccatcacccatccatggtgggcagcattcttttgccaacaagttcttagaggaggcacaggctcgaggaaaatggccatcagagatct
Tyr-site 3	Rep 19	Fig. 4f, S9, S10d	tctgcctgaaagctggccgc	AGG	GAATTCTGCCTAGGATCC	GAATTCTGCCTAGGATCCagatctctgatggccattttcctc	GAATTCTGCCTAGGATCCggactcacggtcatccacc	ggactcacggtcatccacccctttgaaggggaactgaggtccagatggtgcactggacagaaggatatcctggcaggaacctctgcctgaaagctggccgcagggactcccatcacccatccatggtgggcagcattcttttgccaacaagttcttagaggaggcacaggctcgaggaaaatggccatcagagatct
Tyr-site 3	Rep 20	Fig. 4f, S9, S10d	tctgcctgaaagctggccgc	AGG	GAATTCTAACGGGGATCC	GAATTCTAACGGGGATCCagatctctgatggccattttcctc	GAATTCTAACGGGGATCCggactcacggtcatccacc	ggactcacggtcatccacccctttgaaggggaactgaggtccagatggtgcactggacagaaggatatcctggcaggaacctctgcctgaaagctggccgcagggactcccatcacccatccatggtgggcagcattcttttgccaacaagttcttagaggaggcacaggctcgaggaaaatggccatcagagatct
Tyr-site 3	Rep 21	Fig. 4f, S10d	tctgcctgaaagctggccgc	AGG	GAATTCACCAGTGGATCC	GAATTCACCAGTGGATCCagatctctgatggccattttcctc	GAATTCACCAGTGGATCCggactcacggtcatccacc	ggactcacggtcatccacccctttgaaggggaactgaggtccagatggtgcactggacagaaggatatcctggcaggaacctctgcctgaaagctggccgcagggactcccatcacccatccatggtgggcagcattcttttgccaacaagttcttagaggaggcacaggctcgaggaaaatggccatcagagatct
DMD-site 1	Rep 1	Fig. 4c, S8a	atcttacaggaactccagga	TGG	GAATTCTGTCTGGGATCC	GAATTCTGTCTGGGATCCgccagtacaactgcatgtgg	GAATTCTGTCTGGGATCCagaatactggcatctgtttttgagg	gccagtacaactgcatgtggtagcacactgtttaatcttttctcaaataaaaagacatggggcttcatttttgttttgcctttttggtatcttacaggaactccaggatggcattgggcagcggcaaactgttgtcagaacattgaatgcaactggggaagaaataattcagcaatcctcaaaaacagatgccagtattct
DMD-site 1	Rep 2	Fig. 4c, S8a	atcttacaggaactccagga	TGG	GAATTCACCACTGGATCC	GAATTCACCACTGGATCCgccagtacaactgcatgtgg	GAATTCACCACTGGATCCagaatactggcatctgtttttgagg	gccagtacaactgcatgtggtagcacactgtttaatcttttctcaaataaaaagacatggggcttcatttttgttttgcctttttggtatcttacaggaactccaggatggcattgggcagcggcaaactgttgtcagaacattgaatgcaactggggaagaaataattcagcaatcctcaaaaacagatgccagtattct
DMD-site 1	Rep 3	Fig. 4c, S8a	atcttacaggaactccagga	TGG	GAATTCTCCGAAGGATCC	GAATTCTCCGAAGGATCCgccagtacaactgcatgtgg	GAATTCTCCGAAGGATCCagaatactggcatctgtttttgagg	gccagtacaactgcatgtggtagcacactgtttaatcttttctcaaataaaaagacatggggcttcatttttgttttgcctttttggtatcttacaggaactccaggatggcattgggcagcggcaaactgttgtcagaacattgaatgcaactggggaagaaataattcagcaatcctcaaaaacagatgccagtattct
DMD-site 2	Rep 1	Fig. 4c, S8a	tcttacaggaactccaggat	GGC	GAATTCCGTAAGGGATCC	GAATTCCGTAAGGGATCCgtacaactgcatgtggtagcac	GAATTCCGTAAGGGATCCgcatctgtttttgaggattgctg	gtacaactgcatgtggtagcacactgtttaatcttttctcaaataaaaagacatggggcttcatttttgttttgcctttttggtatcttacaggaactccaggatggcattgggcagcggcaaactgttgtcagaacattgaatgcaactggggaagaaataattcagcaatcctcaaaaacagatgc
DMD-site 2	Rep 2	Fig. 4c, S8a	tcttacaggaactccaggat	GGC	GAATTCTTCCACGGATCC	GAATTCTTCCACGGATCCgtacaactgcatgtggtagcac	GAATTCTTCCACGGATCCgcatctgtttttgaggattgctg	gtacaactgcatgtggtagcacactgtttaatcttttctcaaataaaaagacatggggcttcatttttgttttgcctttttggtatcttacaggaactccaggatggcattgggcagcggcaaactgttgtcagaacattgaatgcaactggggaagaaataattcagcaatcctcaaaaacagatgc
DMD-site 2	Rep 3	Fig. 4c, S8a	tcttacaggaactccaggat	GGC	GAATTCTCGTGTGGATCC	GAATTCTCGTGTGGATCCgtacaactgcatgtggtagcac	GAATTCTCGTGTGGATCCgcatctgtttttgaggattgctg	gtacaactgcatgtggtagcacactgtttaatcttttctcaaataaaaagacatggggcttcatttttgttttgcctttttggtatcttacaggaactccaggatggcattgggcagcggcaaactgttgtcagaacattgaatgcaactggggaagaaataattcagcaatcctcaaaaacagatgc
site 1-OT1	Rep 1	Fig. S7a	GGTGGGATGGGGTCCCCAAG	TGG	GAATTCCCTTCTGGATCC	GAATTCCCTTCTGGATCCactgtgcaaatgcttctcgg	GAATTCCCTTCTGGATCCcagtgaagacacaggaattgcc	actgtgcaaatgcttctcgggctctccagaattccacagggccgggctcaccctgggctttctcaggcttcctggtgggatggggtccccaagtggcccactcctgctctctgcaggctggcactcaggccaaggacaccccagtgtgcacccttggatttgcagccatggctgcaggtttggggcaattcctgtgtcttcactg
site 1-OT1	Rep 2	Fig. S7a	GGTGGGATGGGGTCCCCAAG	TGG	GAATTCCATCAGGGATCC	GAATTCCATCAGGGATCCactgtgcaaatgcttctcgg	GAATTCCATCAGGGATCCcagtgaagacacaggaattgcc	actgtgcaaatgcttctcgggctctccagaattccacagggccgggctcaccctgggctttctcaggcttcctggtgggatggggtccccaagtggcccactcctgctctctgcaggctggcactcaggccaaggacaccccagtgtgcacccttggatttgcagccatggctgcaggtttggggcaattcctgtgtcttcactg
site 1-OT1	Rep 3	Fig. S7a	GGTGGGATGGGGTCCCCAAG	TGG	GAATTCAGCCATGGATCC	GAATTCAGCCATGGATCCactgtgcaaatgcttctcgg	GAATTCAGCCATGGATCCcagtgaagacacaggaattgcc	actgtgcaaatgcttctcgggctctccagaattccacagggccgggctcaccctgggctttctcaggcttcctggtgggatggggtccccaagtggcccactcctgctctctgcaggctggcactcaggccaaggacaccccagtgtgcacccttggatttgcagccatggctgcaggtttggggcaattcctgtgtcttcactg
site 1-OT2	Rep 1	Fig. S7a	GGTAGGGAGAGGCCCCCAGA	GGG	GAATTCGCAGTTGGATCC	GAATTCGCAGTTGGATCCaggttgaaactcctcgccac	GAATTCGCAGTTGGATCCggagggaagaggaagtaattctagg	aggttgaaactcctcgccacagtccactctccatctccatccctaccccatcaataagcccttcccccaccatctcaagacactggaatgcaggtagggagaggcccccagagggagtatttgagaatttgctcccctgtcccttgcctcaactactctcagttgcatcttaattcctagaattacttcctcttccctcc
site 1-OT2	Rep 2	Fig. S7a	GGTAGGGAGAGGCCCCCAGA	GGG	GAATTCTCCAACGGATCC	GAATTCTCCAACGGATCCaggttgaaactcctcgccac	GAATTCTCCAACGGATCCggagggaagaggaagtaattctagg	aggttgaaactcctcgccacagtccactctccatctccatccctaccccatcaataagcccttcccccaccatctcaagacactggaatgcaggtagggagaggcccccagagggagtatttgagaatttgctcccctgtcccttgcctcaactactctcagttgcatcttaattcctagaattacttcctcttccctcc
site 1-OT2	Rep 3	Fig. S7a	GGTAGGGAGAGGCCCCCAGA	GGG	GAATTCCAAGCTGGATCC	GAATTCCAAGCTGGATCCaggttgaaactcctcgccac	GAATTCCAAGCTGGATCCggagggaagaggaagtaattctagg	aggttgaaactcctcgccacagtccactctccatctccatccctaccccatcaataagcccttcccccaccatctcaagacactggaatgcaggtagggagaggcccccagagggagtatttgagaatttgctcccctgtcccttgcctcaactactctcagttgcatcttaattcctagaattacttcctcttccctcc
site 1-OT3	Rep 1	Fig. S7a	GGTGGGGAGCGGCCCCCCAG	TGG	GAATTCACGGATGGATCC	GAATTCACGGATGGATCCtggccagctaacatgggtc	GAATTCACGGATGGATCCgccagaatcgagcactgagg	tggccagctaacatgggtcatttctctgctccagggcttaggggctgtccctggttgtctggtacctggctttggagcaatgagggctggtggggagcggccccccagtggggccgtctgattagcgcagggctgccgtgtggaccaatcagctgctcaggaaggggccggcccctaaccaggcctcagtgctcgattctggc
site 1-OT3	Rep 2	Fig. S7a	GGTGGGGAGCGGCCCCCCAG	TGG	GAATTCTTCTCGGGATCC	GAATTCTTCTCGGGATCCtggccagctaacatgggtc	GAATTCTTCTCGGGATCCgccagaatcgagcactgagg	tggccagctaacatgggtcatttctctgctccagggcttaggggctgtccctggttgtctggtacctggctttggagcaatgagggctggtggggagcggccccccagtggggccgtctgattagcgcagggctgccgtgtggaccaatcagctgctcaggaaggggccggcccctaaccaggcctcagtgctcgattctggc
site 1-OT3	Rep 3	Fig. S7a	GGTGGGGAGCGGCCCCCCAG	TGG	GAATTCTGGAACGGATCC	GAATTCTGGAACGGATCCtggccagctaacatgggtc	GAATTCTGGAACGGATCCgccagaatcgagcactgagg	tggccagctaacatgggtcatttctctgctccagggcttaggggctgtccctggttgtctggtacctggctttggagcaatgagggctggtggggagcggccccccagtggggccgtctgattagcgcagggctgccgtgtggaccaatcagctgctcaggaaggggccggcccctaaccaggcctcagtgctcgattctggc
site 2-OT1	Rep 1	Fig. S7a	GAGTGAGTGAGTGTGTGTGTG	GGG	GAATTCACGTGAGGATCC	GAATTCACGTGAGGATCCCTGCAGTGAGGAGGTGGTTC	GAATTCACGTGAGGATCCgctcatttcctacggcccag	ctgcagtgaggaggtggttcttgcccgtgttgtgtgtgtgtgtgagtgagagagcgagtgagtgagtgagtgagtgtgtgtgtgggggggactcggcttgttgttgtcggtgacttccccctccccttcaccccttcccctccccgccgccgctgcagtggccgctccctgggccgtaggaaatgagc
site 2-OT1	Rep 2	Fig. S7a	GAGTGAGTGAGTGTGTGTGTG	GGG	GAATTCCAGATGGGATCC	GAATTCCAGATGGGATCCCTGCAGTGAGGAGGTGGTTC	GAATTCCAGATGGGATCCgctcatttcctacggcccag	ctgcagtgaggaggtggttcttgcccgtgttgtgtgtgtgtgtgagtgagagagcgagtgagtgagtgagtgagtgtgtgtgtgggggggactcggcttgttgttgtcggtgacttccccctccccttcaccccttcccctccccgccgccgctgcagtggccgctccctgggccgtaggaaatgagc
site 2-OT1	Rep 3	Fig. S7a	GAGTGAGTGAGTGTGTGTGTG	GGG	GAATTCCCATCTGGATCC	GAATTCCCATCTGGATCCCTGCAGTGAGGAGGTGGTTC	GAATTCCCATCTGGATCCgctcatttcctacggcccag	ctgcagtgaggaggtggttcttgcccgtgttgtgtgtgtgtgtgagtgagagagcgagtgagtgagtgagtgagtgtgtgtgtgggggggactcggcttgttgttgtcggtgacttccccctccccttcaccccttcccctccccgccgccgctgcagtggccgctccctgggccgtaggaaatgagc
site 2-OT2	Rep 1	Fig. S7a	GTGTGAGTAAGTGTGTGTGTG	TGG	GAATTCTCGTAGGGATCC	GAATTCTCGTAGGGATCCctgatgatgaagctgcctttcc	GAATTCTCGTAGGGATCCaaataccaagatgaatagccacagg	ctgatgatgaagctgcctttcctaagctgtatgtgagtccctgaattaggttgggcatgtgtttgtgagcgtgtgagtaagtgtgtgtgtgtggagggggtgggagggaagagcagataggagataggctgaagaagttagtgcctgtggctattcatcttggtattt
site 2-OT2	Rep 2	Fig. S7a	GTGTGAGTAAGTGTGTGTGTG	TGG	GAATTCGAGGTAGGATCC	GAATTCGAGGTAGGATCCctgatgatgaagctgcctttcc	GAATTCGAGGTAGGATCCaaataccaagatgaatagccacagg	ctgatgatgaagctgcctttcctaagctgtatgtgagtccctgaattaggttgggcatgtgtttgtgagcgtgtgagtaagtgtgtgtgtgtggagggggtgggagggaagagcagataggagataggctgaagaagttagtgcctgtggctattcatcttggtattt
site 2-OT2	Rep 3	Fig. S7a	GTGTGAGTAAGTGTGTGTGTG	TGG	GAATTCTTGCAGGGATCC	GAATTCTTGCAGGGATCCctgatgatgaagctgcctttcc	GAATTCTTGCAGGGATCCaaataccaagatgaatagccacagg	ctgatgatgaagctgcctttcctaagctgtatgtgagtccctgaattaggttgggcatgtgtttgtgagcgtgtgagtaagtgtgtgtgtgtggagggggtgggagggaagagcagataggagataggctgaagaagttagtgcctgtggctattcatcttggtattt
site 2-OT3	Rep 1	Fig. S7a	GGTGAGTGTGTGTGTGCATG	TGG	GAATTCTTCGTGGGATCC	GAATTCTTCGTGGGATCCcctcagcaatgcttatattactggc	GAATTCTTCGTGGGATCCgcgctttccctttgctagaatc	cctcagcaatgcttatattactggcaacatttaaaaaaacttcattatatagagaaaattccagccttcaatttttcttcttgagagggttcagtggttgctttggtatatgtgtgtctcttggtgagtgtgtgtgtgcatgtgggcacacacatgagtgtgtttcataaaattagattctagcaaagggaaagcgc
site 2-OT3	Rep 2	Fig. S7a	GGTGAGTGTGTGTGTGCATG	TGG	GAATTCTTGCACGGATCC	GAATTCTTGCACGGATCCcctcagcaatgcttatattactggc	GAATTCTTGCACGGATCCgcgctttccctttgctagaatc	cctcagcaatgcttatattactggcaacatttaaaaaaacttcattatatagagaaaattccagccttcaatttttcttcttgagagggttcagtggttgctttggtatatgtgtgtctcttggtgagtgtgtgtgtgcatgtgggcacacacatgagtgtgtttcataaaattagattctagcaaagggaaagcgc
site 2-OT3	Rep 3	Fig. S7a	GGTGAGTGTGTGTGTGCATG	TGG	GAATTCCGGTAAGGATCC	GAATTCCGGTAAGGATCCcctcagcaatgcttatattactggc	GAATTCCGGTAAGGATCCgcgctttccctttgctagaatc	cctcagcaatgcttatattactggcaacatttaaaaaaacttcattatatagagaaaattccagccttcaatttttcttcttgagagggttcagtggttgctttggtatatgtgtgtctcttggtgagtgtgtgtgtgcatgtgggcacacacatgagtgtgtttcataaaattagattctagcaaagggaaagcgc
site 7-OT1	Rep 1	Fig. 3d	gagttagagcagaagaagaa	AGG	GAATTCGAGAGTGGATCC	GAATTCGAGAGTGGATCCagaaatgcccaatcattgatgc	GAATTCGAGAGTGGATCCgatctgacagagaaacatttaccatagac	agaaatgcccaatcattgatgcttttataccatcttggggttacagaaagaataggggcttatggcatggcaagacagattgtcagagttagagcagaagaagaaaggcatggagtaaaggcaatcttgtgcagatgtacaggtagcagccctcagaaaaaataggtgatagtctatggtaaatgtttctctgtcagatc
site 7-OT1	Rep 2	Fig. 3d	gagttagagcagaagaagaa	AGG	GAATTCCAGCTAGGATCC	GAATTCCAGCTAGGATCCagaaatgcccaatcattgatgc	GAATTCCAGCTAGGATCCgatctgacagagaaacatttaccatagac	agaaatgcccaatcattgatgcttttataccatcttggggttacagaaagaataggggcttatggcatggcaagacagattgtcagagttagagcagaagaagaaaggcatggagtaaaggcaatcttgtgcagatgtacaggtagcagccctcagaaaaaataggtgatagtctatggtaaatgtttctctgtcagatc
site 7-OT1	Rep 3	Fig. 3d	gagttagagcagaagaagaa	AGG	GAATTCCAACCTGGATCC	GAATTCCAACCTGGATCCagaaatgcccaatcattgatgc	GAATTCCAACCTGGATCCgatctgacagagaaacatttaccatagac	agaaatgcccaatcattgatgcttttataccatcttggggttacagaaagaataggggcttatggcatggcaagacagattgtcagagttagagcagaagaagaaaggcatggagtaaaggcaatcttgtgcagatgtacaggtagcagccctcagaaaaaataggtgatagtctatggtaaatgtttctctgtcagatc
site 7-OT2	Rep 1	Fig. 3d	GAGTCTAAGCAGAAGAAGAA	GAG	GAATTCTAGTCCGGATCC	GAATTCTAGTCCGGATCCgagaaaggtaacttatgtttcagtagcc	GAATTCTAGTCCGGATCCatcagtgttggctttcacaagg	gagaaaggtaacttatgtttcagtagcctctttctcaatgtgcttcaacccatcacggcctttgcaaatagagccctttattcatagtagacaagagtctaagcagaagaagaagagagccactacccaaccatctactcttctaatggtgttttcctacaaaggccaagtcatgagactgcatccttgtgaaagccaacactgat
site 7-OT2	Rep 2	Fig. 3d	GAGTCTAAGCAGAAGAAGAA	GAG	GAATTCCCTTACGGATCC	GAATTCCCTTACGGATCCgagaaaggtaacttatgtttcagtagcc	GAATTCCCTTACGGATCCatcagtgttggctttcacaagg	gagaaaggtaacttatgtttcagtagcctctttctcaatgtgcttcaacccatcacggcctttgcaaatagagccctttattcatagtagacaagagtctaagcagaagaagaagagagccactacccaaccatctactcttctaatggtgttttcctacaaaggccaagtcatgagactgcatccttgtgaaagccaacactgat
site 7-OT2	Rep 3	Fig. 3d	GAGTCTAAGCAGAAGAAGAA	GAG	GAATTCTATGGCGGATCC	GAATTCTATGGCGGATCCgagaaaggtaacttatgtttcagtagcc	GAATTCTATGGCGGATCCatcagtgttggctttcacaagg	gagaaaggtaacttatgtttcagtagcctctttctcaatgtgcttcaacccatcacggcctttgcaaatagagccctttattcatagtagacaagagtctaagcagaagaagaagagagccactacccaaccatctactcttctaatggtgttttcctacaaaggccaagtcatgagactgcatccttgtgaaagccaacactgat
site 7-OT3	Rep 1	Fig. 3d	GAGGCCGAGCAGAAGAAAGA	CGG	GAATTCGCCTAAGGATCC	GAATTCGCCTAAGGATCCAGGTGCAGGAGCTAGACTCC	GAATTCGCCTAAGGATCCTTCATCCCCTTCCCCAACCAC	aggtgcaggagctagactccgaggggaggctgcgagccgcaagcgcaggagccgggtgggagagagaccccttcttctgcaaatgaggaggccgagcagaagaaagacggcgacagatgttggggggaggggacggtttgtgagggatagggagagaaagtctaagtgagagcaggacgaggaggggagggtggttggggaaggggatgaa
site 7-OT3	Rep 2	Fig. 3d	GAGGCCGAGCAGAAGAAAGA	CGG	GAATTCCCTGATGGATCC	GAATTCCCTGATGGATCCAGGTGCAGGAGCTAGACTCC	GAATTCCCTGATGGATCCTTCATCCCCTTCCCCAACCAC	aggtgcaggagctagactccgaggggaggctgcgagccgcaagcgcaggagccgggtgggagagagaccccttcttctgcaaatgaggaggccgagcagaagaaagacggcgacagatgttggggggaggggacggtttgtgagggatagggagagaaagtctaagtgagagcaggacgaggaggggagggtggttggggaaggggatgaa
site 7-OT3	Rep 3	Fig. 3d	GAGGCCGAGCAGAAGAAAGA	CGG	GAATTCCCGTATGGATCC	GAATTCCCGTATGGATCCAGGTGCAGGAGCTAGACTCC	GAATTCCCGTATGGATCCTTCATCCCCTTCCCCAACCAC	aggtgcaggagctagactccgaggggaggctgcgagccgcaagcgcaggagccgggtgggagagagaccccttcttctgcaaatgaggaggccgagcagaagaaagacggcgacagatgttggggggaggggacggtttgtgagggatagggagagaaagtctaagtgagagcaggacgaggaggggagggtggttggggaaggggatgaa
site 3-OT1	Rep 1	Fig. S7a	CcAGGAtATACACCaCCACC	AGG	GAATTCTCAGGAGGATCC	GAATTCTCAGGAGGATCCcagaccctttgaaagaagtggc	GAATTCTCAGGAGGATCCctcactgctccctaaatcagc	cagaccctttgaaagaagtggcaggctgcaacctataccatgaaccaggtaaaaaactgtaagtcccaagagtgtgagaggaagagagactgcctccaggatatacaccaccaccagggaatctggaaatccaggccacaggataagaccttaaccccaaccagagcttaagctgatttagggagcagtgag
site 3-OT1	Rep 2	Fig. S7a	CcAGGAtATACACCaCCACC	AGG	GAATTCGCTTGAGGATCC	GAATTCGCTTGAGGATCCcagaccctttgaaagaagtggc	GAATTCGCTTGAGGATCCctcactgctccctaaatcagc	cagaccctttgaaagaagtggcaggctgcaacctataccatgaaccaggtaaaaaactgtaagtcccaagagtgtgagaggaagagagactgcctccaggatatacaccaccaccagggaatctggaaatccaggccacaggataagaccttaaccccaaccagagcttaagctgatttagggagcagtgag
site 3-OT1	Rep 3	Fig. S7a	CcAGGAtATACACCaCCACC	AGG	GAATTCCTTGGAGGATCC	GAATTCCTTGGAGGATCCcagaccctttgaaagaagtggc	GAATTCCTTGGAGGATCCctcactgctccctaaatcagc	cagaccctttgaaagaagtggcaggctgcaacctataccatgaaccaggtaaaaaactgtaagtcccaagagtgtgagaggaagagagactgcctccaggatatacaccaccaccagggaatctggaaatccaggccacaggataagaccttaaccccaaccagagcttaagctgatttagggagcagtgag
site 3-OT2	Rep 1	Fig. S7a	CTAGGAGATAaAatTCCACC	GGG	GAATTCCCATTGGGATCC	GAATTCCCATTGGGATCCggtgtatgagacaggtaccattgc	GAATTCCCATTGGGATCCatggggttaaaggtttgtctacc	ggtgtatgagacaggtaccattgcttcttaaaagtcgtacctagaacttgaaaacatcacttcctctcacattccagaattatttacagggtcatacctagcttcaagggaaactaggagataaaattccaccgggaacagccatcacgctaaaccatgaaaacgtgcataacttttggtagacaaacctttaaccccat
site 3-OT2	Rep 2	Fig. S7a	CTAGGAGATAaAatTCCACC	GGG	GAATTCACGCAAGGATCC	GAATTCACGCAAGGATCCggtgtatgagacaggtaccattgc	GAATTCACGCAAGGATCCatggggttaaaggtttgtctacc	ggtgtatgagacaggtaccattgcttcttaaaagtcgtacctagaacttgaaaacatcacttcctctcacattccagaattatttacagggtcatacctagcttcaagggaaactaggagataaaattccaccgggaacagccatcacgctaaaccatgaaaacgtgcataacttttggtagacaaacctttaaccccat
site 3-OT2	Rep 3	Fig. S7a	CTAGGAGATAaAatTCCACC	GGG	GAATTCAATCGCGGATCC	GAATTCAATCGCGGATCCggtgtatgagacaggtaccattgc	GAATTCAATCGCGGATCCatggggttaaaggtttgtctacc	ggtgtatgagacaggtaccattgcttcttaaaagtcgtacctagaacttgaaaacatcacttcctctcacattccagaattatttacagggtcatacctagcttcaagggaaactaggagataaaattccaccgggaacagccatcacgctaaaccatgaaaacgtgcataacttttggtagacaaacctttaaccccat
site 3-OT3	Rep 1	Fig. S7a	CTgaGAGATACACCTCCACg	TGG	GAATTCCGGATAGGATCC	GAATTCCGGATAGGATCCtttcgggaggagatggggtc	GAATTCCGGATAGGATCCtcatctggagaaatgttgaagaccc	tttcgggaggagatggggtctggctcagtgcagtgcatgagacagagctttggccacctgctttgcagcattggcctcactttggcaaaactgagagatacacctccacgtgggtagaggatccatagtcttctctttggaatttcacacaaccactgtaagagaaagggtcttcaacatttctccagatga
site 3-OT3	Rep 2	Fig. S7a	CTgaGAGATACACCTCCACg	TGG	GAATTCGCATACGGATCC	GAATTCGCATACGGATCCtttcgggaggagatggggtc	GAATTCGCATACGGATCCtcatctggagaaatgttgaagaccc	tttcgggaggagatggggtctggctcagtgcagtgcatgagacagagctttggccacctgctttgcagcattggcctcactttggcaaaactgagagatacacctccacgtgggtagaggatccatagtcttctctttggaatttcacacaaccactgtaagagaaagggtcttcaacatttctccagatga
site 3-OT3	Rep 3	Fig. S7a	CTgaGAGATACACCTCCACg	TGG	GAATTCTGACACGGATCC	GAATTCTGACACGGATCCtttcgggaggagatggggtc	GAATTCTGACACGGATCCtcatctggagaaatgttgaagaccc	tttcgggaggagatggggtctggctcagtgcagtgcatgagacagagctttggccacctgctttgcagcattggcctcactttggcaaaactgagagatacacctccacgtgggtagaggatccatagtcttctctttggaatttcacacaaccactgtaagagaaagggtcttcaacatttctccagatga
site 5-OT1	Rep 1	Fig. S7a	AGgGATCCAGGTGCTGaAaA	GGG	GAATTCGAACTGGGATCC	GAATTCGAACTGGGATCCgtggttggcttagtgggtacc	GAATTCGAACTGGGATCCcttcgatcccttaaaagggtagagg	gtggttggcttagtgggtacctgcctctcagcccaaggagaacagagctttcgattcacagagcttccgattcacagaatttccagcctccactcaagaacaacagggatccaggtgctgaaaagggatagatgcctcccacagactccagggaagcattcagttgtgaccacctctacccttttaagggatcgaag
site 5-OT1	Rep 2	Fig. S7a	AGgGATCCAGGTGCTGaAaA	GGG	GAATTCGGTAAGGGATCC	GAATTCGGTAAGGGATCCgtggttggcttagtgggtacc	GAATTCGGTAAGGGATCCcttcgatcccttaaaagggtagagg	gtggttggcttagtgggtacctgcctctcagcccaaggagaacagagctttcgattcacagagcttccgattcacagaatttccagcctccactcaagaacaacagggatccaggtgctgaaaagggatagatgcctcccacagactccagggaagcattcagttgtgaccacctctacccttttaagggatcgaag
site 5-OT1	Rep 3	Fig. S7a	AGgGATCCAGGTGCTGaAaA	GGG	GAATTCGATGCAGGATCC	GAATTCGATGCAGGATCCgtggttggcttagtgggtacc	GAATTCGATGCAGGATCCcttcgatcccttaaaagggtagagg	gtggttggcttagtgggtacctgcctctcagcccaaggagaacagagctttcgattcacagagcttccgattcacagaatttccagcctccactcaagaacaacagggatccaggtgctgaaaagggatagatgcctcccacagactccagggaagcattcagttgtgaccacctctacccttttaagggatcgaag
site 5-OT2	Rep 1	Fig. S7a	AGCtAgCCAGGgGCTGCAGA	GGG	GAATTCACCACAGGATCC	GAATTCACCACAGGATCCgtggttgatgtggagttggaag	GAATTCACCACAGGATCCgctcctgccacaaacactaac	gtggttgatgtggagttggaagcccttgtgggaccttgggcagggcacaggcctctgtctgccccttggaaaagtgggtgcataaatcctgctctgtgcataaatcctgtcccagctagccaggggctgcagaggggagagttctggtgctggcccggtaccagcttggatggttagtgtttgtggcaggagc
site 5-OT2	Rep 2	Fig. S7a	AGCtAgCCAGGgGCTGCAGA	GGG	GAATTCGTTACGGGATCC	GAATTCGTTACGGGATCCgtggttgatgtggagttggaag	GAATTCGTTACGGGATCCgctcctgccacaaacactaac	gtggttgatgtggagttggaagcccttgtgggaccttgggcagggcacaggcctctgtctgccccttggaaaagtgggtgcataaatcctgctctgtgcataaatcctgtcccagctagccaggggctgcagaggggagagttctggtgctggcccggtaccagcttggatggttagtgtttgtggcaggagc
site 5-OT2	Rep 3	Fig. S7a	AGCtAgCCAGGgGCTGCAGA	GGG	GAATTCCACAACGGATCC	GAATTCCACAACGGATCCgtggttgatgtggagttggaag	GAATTCCACAACGGATCCgctcctgccacaaacactaac	gtggttgatgtggagttggaagcccttgtgggaccttgggcagggcacaggcctctgtctgccccttggaaaagtgggtgcataaatcctgctctgtgcataaatcctgtcccagctagccaggggctgcagaggggagagttctggtgctggcccggtaccagcttggatggttagtgtttgtggcaggagc
site 5-OT3	Rep 1	Fig. S7a	AGCGATCCAGGTGCaGCtcA	AGG	GAATTCCACAAGGGATCC	GAATTCCACAAGGGATCCggcgatgtctccttgacttg	GAATTCCACAAGGGATCCaaataaggtgagaaagcagaagtgc	ggcgatgtctccttgacttgtatgcttctcgtgaattgcccaatgtttattttagagattctctttccatcactccataaatccctgccagcgatccaggtgcagctcaaggccctcgatgtctccaccccacctcatttccctttgtgtctgcttgcacttctgctttctcaccttattt
site 5-OT3	Rep 2	Fig. S7a	AGCGATCCAGGTGCaGCtcA	AGG	GAATTCGATGTCGGATCC	GAATTCGATGTCGGATCCggcgatgtctccttgacttg	GAATTCGATGTCGGATCCaaataaggtgagaaagcagaagtgc	ggcgatgtctccttgacttgtatgcttctcgtgaattgcccaatgtttattttagagattctctttccatcactccataaatccctgccagcgatccaggtgcagctcaaggccctcgatgtctccaccccacctcatttccctttgtgtctgcttgcacttctgctttctcaccttattt
site 5-OT3	Rep 3	Fig. S7a	AGCGATCCAGGTGCaGCtcA	AGG	GAATTCTTGGCAGGATCC	GAATTCTTGGCAGGATCCggcgatgtctccttgacttg	GAATTCTTGGCAGGATCCaaataaggtgagaaagcagaagtgc	ggcgatgtctccttgacttgtatgcttctcgtgaattgcccaatgtttattttagagattctctttccatcactccataaatccctgccagcgatccaggtgcagctcaaggccctcgatgtctccaccccacctcatttccctttgtgtctgcttgcacttctgctttctcaccttattt
site 10-OT1	Rep 1	Fig. S7a	AGgTCAGAgTGAGCAAGTGA	GGG	GAATTCCTACGTGGATCC	GAATTCCTACGTGGATCCttcacagaatgggaaggaggc	GAATTCCTACGTGGATCCcatcagcacccaacaattctgg	ttcacagaatgggaaggaggccagtgtggctggagcagaatgaacaaagggggggagtgtggtagaagatgaggtcagagtgagcaagtgagggacctgattttgtaatgcctcataggcccatagaagattgttgtttttcaggcattcaacctcgttcaaacaaaccaagcaattattttaggccagaattgttgggtgctgatg
site 10-OT1	Rep 2	Fig. S7a	AGgTCAGAgTGAGCAAGTGA	GGG	GAATTCTAACGCGGATCC	GAATTCTAACGCGGATCCttcacagaatgggaaggaggc	GAATTCTAACGCGGATCCcatcagcacccaacaattctgg	ttcacagaatgggaaggaggccagtgtggctggagcagaatgaacaaagggggggagtgtggtagaagatgaggtcagagtgagcaagtgagggacctgattttgtaatgcctcataggcccatagaagattgttgtttttcaggcattcaacctcgttcaaacaaaccaagcaattattttaggccagaattgttgggtgctgatg
site 10-OT1	Rep 3	Fig. S7a	AGgTCAGAgTGAGCAAGTGA	GGG	GAATTCGTTGGAGGATCC	GAATTCGTTGGAGGATCCttcacagaatgggaaggaggc	GAATTCGTTGGAGGATCCcatcagcacccaacaattctgg	ttcacagaatgggaaggaggccagtgtggctggagcagaatgaacaaagggggggagtgtggtagaagatgaggtcagagtgagcaagtgagggacctgattttgtaatgcctcataggcccatagaagattgttgtttttcaggcattcaacctcgttcaaacaaaccaagcaattattttaggccagaattgttgggtgctgatg
site 10-OT2	Rep 1	Fig. S7a	AGCTCAGAaTGAGCAAGaGA	TGG	GAATTCACAGAGGGATCC	GAATTCACAGAGGGATCCgtctgctaattgagacatgtggg	GAATTCACAGAGGGATCCttcaggtcctcaaaacgctcc	gtctgctaattgagacatgtgggaagctttatacttggccacagtagcctccaactactgaaagatgttctgtgggccattcctttcaaagagcagacagctcagaatgagcaagagatgggaggtgtgaatctgccgtatcttcatttctctcatgcctctcaaagtcggagcgttttgaggacctgaa
site 10-OT2	Rep 2	Fig. S7a	AGCTCAGAaTGAGCAAGaGA	TGG	GAATTCGTAAGGGGATCC	GAATTCGTAAGGGGATCCgtctgctaattgagacatgtggg	GAATTCGTAAGGGGATCCttcaggtcctcaaaacgctcc	gtctgctaattgagacatgtgggaagctttatacttggccacagtagcctccaactactgaaagatgttctgtgggccattcctttcaaagagcagacagctcagaatgagcaagagatgggaggtgtgaatctgccgtatcttcatttctctcatgcctctcaaagtcggagcgttttgaggacctgaa
site 10-OT2	Rep 3	Fig. S7a	AGCTCAGAaTGAGCAAGaGA	TGG	GAATTCCTGGAAGGATCC	GAATTCCTGGAAGGATCCgtctgctaattgagacatgtggg	GAATTCCTGGAAGGATCCttcaggtcctcaaaacgctcc	gtctgctaattgagacatgtgggaagctttatacttggccacagtagcctccaactactgaaagatgttctgtgggccattcctttcaaagagcagacagctcagaatgagcaagagatgggaggtgtgaatctgccgtatcttcatttctctcatgcctctcaaagtcggagcgttttgaggacctgaa
site 10-OT3	Rep 1	Fig. S7a	AGCaCAGACTGAGgcAGTGA	GGG	GAATTCGTTGCAGGATCC	GAATTCGTTGCAGGATCCagaaacagggccaactgaatcc	GAATTCGTTGCAGGATCCttttcctcctcctccttgcc	ttctctgggcagaaacagggccaactgaatcctttctttcaggaatctgatctgagagacctagaaactgatgtcagttagtggtgctggctggtggtgatgaagaagcacagactgaggcagtgagggtgagcaggccaggccacatgcacacaagaaagcagaggaaaccaggaaagagcaagggcaaggaggaggaggaaaa
site 10-OT3	Rep 2	Fig. S7a	AGCaCAGACTGAGgcAGTGA	GGG	GAATTCTGCATCGGATCC	GAATTCTGCATCGGATCCagaaacagggccaactgaatcc	GAATTCTGCATCGGATCCttttcctcctcctccttgcc	ttctctgggcagaaacagggccaactgaatcctttctttcaggaatctgatctgagagacctagaaactgatgtcagttagtggtgctggctggtggtgatgaagaagcacagactgaggcagtgagggtgagcaggccaggccacatgcacacaagaaagcagaggaaaccaggaaagagcaagggcaaggaggaggaggaaaa
site 10-OT3	Rep 3	Fig. S7a	AGCaCAGACTGAGgcAGTGA	GGG	GAATTCTAGCAGGGATCC	GAATTCTAGCAGGGATCCagaaacagggccaactgaatcc	GAATTCTAGCAGGGATCCttttcctcctcctccttgcc	ttctctgggcagaaacagggccaactgaatcctttctttcaggaatctgatctgagagacctagaaactgatgtcagttagtggtgctggctggtggtgatgaagaagcacagactgaggcagtgagggtgagcaggccaggccacatgcacacaagaaagcagaggaaaccaggaaagagcaagggcaaggaggaggaggaaaa
site 10-OT4	Rep 1	Fig. S7a	AGCTCAGgCaGAGCAAGaGA	GGG	GAATTCTGGACTGGATCC	GAATTCTGGACTGGATCCatgcgttttggccaagatgtg	GAATTCTGGACTGGATCCgcggttgactgcgataatcc	atgcgttttggccaagatgtgctggtctgatgctccagggagccctgagatccttgggcagataaggatgaaaagaggaaagattggagctcaggcagagcaagagagggcctgctgctgttgtagaagaaactgcagatgacagaaagggtgcttctcaattagatagtaaataactataaaggattatcgcagtcaaccgc
site 10-OT4	Rep 2	Fig. S7a	AGCTCAGgCaGAGCAAGaGA	GGG	GAATTCATACGCGGATCC	GAATTCATACGCGGATCCatgcgttttggccaagatgtg	GAATTCATACGCGGATCCgcggttgactgcgataatcc	atgcgttttggccaagatgtgctggtctgatgctccagggagccctgagatccttgggcagataaggatgaaaagaggaaagattggagctcaggcagagcaagagagggcctgctgctgttgtagaagaaactgcagatgacagaaagggtgcttctcaattagatagtaaataactataaaggattatcgcagtcaaccgc
site 10-OT4	Rep 3	Fig. S7a	AGCTCAGgCaGAGCAAGaGA	GGG	GAATTCTGTCACGGATCC	GAATTCTGTCACGGATCCatgcgttttggccaagatgtg	GAATTCTGTCACGGATCCgcggttgactgcgataatcc	atgcgttttggccaagatgtgctggtctgatgctccagggagccctgagatccttgggcagataaggatgaaaagaggaaagattggagctcaggcagagcaagagagggcctgctgctgttgtagaagaaactgcagatgacagaaagggtgcttctcaattagatagtaaataactataaaggattatcgcagtcaaccgc
site 10-OT5	Rep 1	Fig. S7a	AGCTCAGAgaGAGCAAGgGA	GGG	GAATTCTGCTCAGGATCC	GAATTCTGCTCAGGATCCttccccacttgaagccacag	GAATTCTGCTCAGGATCCagagtcctgtacttggctcac	ttccccacttgaagccacagccccagactcctggaggcagtccagggaggcctgtggttccaaaatgaggtccttcccgcacccactcaaatgaagatgccgtttccccagctcagagagagcaagggaggggctaaggacacacagtgatggatctgaggctgacatctggtccacctcaagtgagccaagtacaggactct
site 10-OT5	Rep 2	Fig. S7a	AGCTCAGAgaGAGCAAGgGA	GGG	GAATTCTGGAAGGGATCC	GAATTCTGGAAGGGATCCttccccacttgaagccacag	GAATTCTGGAAGGGATCCagagtcctgtacttggctcac	ttccccacttgaagccacagccccagactcctggaggcagtccagggaggcctgtggttccaaaatgaggtccttcccgcacccactcaaatgaagatgccgtttccccagctcagagagagcaagggaggggctaaggacacacagtgatggatctgaggctgacatctggtccacctcaagtgagccaagtacaggactct
site 10-OT5	Rep 3	Fig. S7a	AGCTCAGAgaGAGCAAGgGA	GGG	GAATTCCCTAGAGGATCC	GAATTCCCTAGAGGATCCttccccacttgaagccacag	GAATTCCCTAGAGGATCCagagtcctgtacttggctcac	ttccccacttgaagccacagccccagactcctggaggcagtccagggaggcctgtggttccaaaatgaggtccttcccgcacccactcaaatgaagatgccgtttccccagctcagagagagcaagggaggggctaaggacacacagtgatggatctgaggctgacatctggtccacctcaagtgagccaagtacaggactct
site 11-OT1	Rep 1	Fig. S7a	CACCCAGACaGAGCACcTGt	GGG	GAATTCCTGATGGGATCC	GAATTCCTGATGGGATCCaactccagagggaagtcgtg	GAATTCCTGATGGGATCCtctgagccgtgctctcatcc	aactccagagggaagtcgtgctgggctctgcagggcacagcagcagacagggtgcttgcctgcgtgtggctgctcacggcttatgcctgcctgcctgtggctggtggggtgcacccagacagagcacctgtggggctcccaccctcttgcacaccccacgctgctctctctgtctcctcactggatggggatgagagcacggctcaga
site 11-OT1	Rep 2	Fig. S7a	CACCCAGACaGAGCACcTGt	GGG	GAATTCAACGGAGGATCC	GAATTCAACGGAGGATCCaactccagagggaagtcgtg	GAATTCAACGGAGGATCCtctgagccgtgctctcatcc	aactccagagggaagtcgtgctgggctctgcagggcacagcagcagacagggtgcttgcctgcgtgtggctgctcacggcttatgcctgcctgcctgtggctggtggggtgcacccagacagagcacctgtggggctcccaccctcttgcacaccccacgctgctctctctgtctcctcactggatggggatgagagcacggctcaga
site 11-OT1	Rep 3	Fig. S7a	CACCCAGACaGAGCACcTGt	GGG	GAATTCTGTCTCGGATCC	GAATTCTGTCTCGGATCCaactccagagggaagtcgtg	GAATTCTGTCTCGGATCCtctgagccgtgctctcatcc	aactccagagggaagtcgtgctgggctctgcagggcacagcagcagacagggtgcttgcctgcgtgtggctgctcacggcttatgcctgcctgcctgtggctggtggggtgcacccagacagagcacctgtggggctcccaccctcttgcacaccccacgctgctctctctgtctcctcactggatggggatgagagcacggctcaga
site 11-OT2	Rep 1	Fig. S7a	CACCaAGACaGAaCACGTGC	TGG	GAATTCCAGACTGGATCC	GAATTCCAGACTGGATCCgaacactacacccaacaacttcag	GAATTCCAGACTGGATCCacatatttgaggttttcctaggtcc	gaacactacacccaacaacttcagaaaacacactcctttcaagtacacactgtacactcaccaagacagaacacgtgctggaccataaagagatctcaataaaaaggaaagcagtgaaaatatatcaaaaatgttcactgatgatacagaattaactcagcaatcaattacagaaaaggacctaggaaaacctcaaatatgt
site 11-OT2	Rep 2	Fig. S7a	CACCaAGACaGAaCACGTGC	TGG	GAATTCGTACCTGGATCC	GAATTCGTACCTGGATCCgaacactacacccaacaacttcag	GAATTCGTACCTGGATCCacatatttgaggttttcctaggtcc	gaacactacacccaacaacttcagaaaacacactcctttcaagtacacactgtacactcaccaagacagaacacgtgctggaccataaagagatctcaataaaaaggaaagcagtgaaaatatatcaaaaatgttcactgatgatacagaattaactcagcaatcaattacagaaaaggacctaggaaaacctcaaatatgt
site 11-OT2	Rep 3	Fig. S7a	CACCaAGACaGAaCACGTGC	TGG	GAATTCGGACTTGGATCC	GAATTCGGACTTGGATCCgaacactacacccaacaacttcag	GAATTCGGACTTGGATCCacatatttgaggttttcctaggtcc	gaacactacacccaacaacttcagaaaacacactcctttcaagtacacactgtacactcaccaagacagaacacgtgctggaccataaagagatctcaataaaaaggaaagcagtgaaaatatatcaaaaatgttcactgatgatacagaattaactcagcaatcaattacagaaaaggacctaggaaaacctcaaatatgt
site 11-OT3	Rep 1	Fig. S7a	CACCgAGACTGAcCAtGTGC	TGG	GAATTCGGTACAGGATCC	GAATTCGGTACAGGATCCggacacataaggcttaaacgatgtc	GAATTCGGTACAGGATCCttatataatacttagtgaacataatttgtg	ggacacataaggcttaaacgatgtcattaaacaacttgatatagttgatgtttatagaacacagctacactcaacaattatagaatgcacatggttttcaaatgtatgtgtacgttcaccgagactgaccatgtgctggatcaagaaaaaaaaaatctcaaaggttaaaaaaagaaatatcacaaattatgttcactaagtattatataa
site 11-OT3	Rep 2	Fig. S7a	CACCgAGACTGAcCAtGTGC	TGG	GAATTCAAGACCGGATCC	GAATTCAAGACCGGATCCggacacataaggcttaaacgatgtc	GAATTCAAGACCGGATCCttatataatacttagtgaacataatttgtg	ggacacataaggcttaaacgatgtcattaaacaacttgatatagttgatgtttatagaacacagctacactcaacaattatagaatgcacatggttttcaaatgtatgtgtacgttcaccgagactgaccatgtgctggatcaagaaaaaaaaaatctcaaaggttaaaaaaagaaatatcacaaattatgttcactaagtattatataa
site 11-OT3	Rep 3	Fig. S7a	CACCgAGACTGAcCAtGTGC	TGG	GAATTCGTGTAGGGATCC	GAATTCGTGTAGGGATCCggacacataaggcttaaacgatgtc	GAATTCGTGTAGGGATCCttatataatacttagtgaacataatttgtg	ggacacataaggcttaaacgatgtcattaaacaacttgatatagttgatgtttatagaacacagctacactcaacaattatagaatgcacatggttttcaaatgtatgtgtacgttcaccgagactgaccatgtgctggatcaagaaaaaaaaaatctcaaaggttaaaaaaagaaatatcacaaattatgttcactaagtattatataa
R-loop 1	Rep 1	Fig. 3e, S7b	GTGGTAGACAGCATGTGTCCTA	AAGGGT	GAATTCAGGTAGGGATCC	GAATTCAGGTAGGGATCCATGCTAGGTTGCTTTGGGTC	GAATTCAGGTAGGGATCCTCATCCTGCAGTCTCCTGCT	atgctaggttgctttgggtctaccttactgagaaaatggccccaggtcattgtcatgtccagttgtggtagacagcatgtgtcctaaagggtatattcacatgcatgtgcaaaaatacaggggtccttctaaccctatcacagagaagcaggagactgcaggatga
R-loop 1	Rep 2	Fig. 3e, S7b	GTGGTAGACAGCATGTGTCCTA	AAGGGT	GAATTCAGAGACGGATCC	GAATTCAGAGACGGATCCATGCTAGGTTGCTTTGGGTC	GAATTCAGAGACGGATCCTCATCCTGCAGTCTCCTGCT	atgctaggttgctttgggtctaccttactgagaaaatggccccaggtcattgtcatgtccagttgtggtagacagcatgtgtcctaaagggtatattcacatgcatgtgcaaaaatacaggggtccttctaaccctatcacagagaagcaggagactgcaggatga
R-loop 1	Rep 3	Fig. 3e, S7b	GTGGTAGACAGCATGTGTCCTA	AAGGGT	GAATTCTGACCTGGATCC	GAATTCTGACCTGGATCCATGCTAGGTTGCTTTGGGTC	GAATTCTGACCTGGATCCTCATCCTGCAGTCTCCTGCT	atgctaggttgctttgggtctaccttactgagaaaatggccccaggtcattgtcatgtccagttgtggtagacagcatgtgtcctaaagggtatattcacatgcatgtgcaaaaatacaggggtccttctaaccctatcacagagaagcaggagactgcaggatga
R-loop 2	Rep 1	Fig. 3e, S7b	ATTTACAGCCTGGCCTTTGGGG	TCGGGT	GAATTCCTTCGTGGATCC	GAATTCCTTCGTGGATCCACCTCAGACCAGGGTGCGGT	GAATTCCTTCGTGGATCCCATTTCCACCGCAAAATGGC	acctcagaccagggtgcggtgggagatctggtttccggaagacggaatggggagaagggcaggttccccgaggcgcccagacacccaatcctcccggtgacatttacagcctggcctttggggtcgggtcaacgctaggctggcaggggaagggcggggccgtgaggtgagccggcgctgcaggaaggggccaccaccagaggggccattttgcggtggaaatg
R-loop 2	Rep 2	Fig. 3e, S7b	ATTTACAGCCTGGCCTTTGGGG	TCGGGT	GAATTCCGAACAGGATCC	GAATTCCGAACAGGATCCACCTCAGACCAGGGTGCGGT	GAATTCCGAACAGGATCCCATTTCCACCGCAAAATGGC	acctcagaccagggtgcggtgggagatctggtttccggaagacggaatggggagaagggcaggttccccgaggcgcccagacacccaatcctcccggtgacatttacagcctggcctttggggtcgggtcaacgctaggctggcaggggaagggcggggccgtgaggtgagccggcgctgcaggaaggggccaccaccagaggggccattttgcggtggaaatg
R-loop 2	Rep 3	Fig. 3e, S7b	ATTTACAGCCTGGCCTTTGGGG	TCGGGT	GAATTCAGGTCTGGATCC	GAATTCAGGTCTGGATCCACCTCAGACCAGGGTGCGGT	GAATTCAGGTCTGGATCCCATTTCCACCGCAAAATGGC	acctcagaccagggtgcggtgggagatctggtttccggaagacggaatggggagaagggcaggttccccgaggcgcccagacacccaatcctcccggtgacatttacagcctggcctttggggtcgggtcaacgctaggctggcaggggaagggcggggccgtgaggtgagccggcgctgcaggaaggggccaccaccagaggggccattttgcggtggaaatg
R-loop 3	Rep 1	Fig. 3e, S7b	GTGTCAGGTAATGTGCTAAACA	GAGAGT	GAATTCTAAGCGGGATCC	GAATTCTAAGCGGGATCCGCTGTGGCATCCAGAGACAT	GAATTCTAAGCGGGATCCCAGTCTATTCTCTTTGCTCC	gctgtggcatccagagacatggtttcttatctccttaagtgttcagctgcttttctttcatttattccacatataattactataattgctaaacatttatttagtgtcaggtaatgtgctaaacagagagttactgctcagacatgtaataataataaataacacatcaaataaccataccattttaagctgtagtattatgaagggaaatctggagcaaagagaatagactg
R-loop 3	Rep 2	Fig. 3e, S7b	GTGTCAGGTAATGTGCTAAACA	GAGAGT	GAATTCTCAGCTGGATCC	GAATTCTCAGCTGGATCCGCTGTGGCATCCAGAGACAT	GAATTCTCAGCTGGATCCCAGTCTATTCTCTTTGCTCC	gctgtggcatccagagacatggtttcttatctccttaagtgttcagctgcttttctttcatttattccacatataattactataattgctaaacatttatttagtgtcaggtaatgtgctaaacagagagttactgctcagacatgtaataataataaataacacatcaaataaccataccattttaagctgtagtattatgaagggaaatctggagcaaagagaatagactg
R-loop 3	Rep 3	Fig. 3e, S7b	GTGTCAGGTAATGTGCTAAACA	GAGAGT	GAATTCGCATGAGGATCC	GAATTCGCATGAGGATCCGCTGTGGCATCCAGAGACAT	GAATTCGCATGAGGATCCCAGTCTATTCTCTTTGCTCC	gctgtggcatccagagacatggtttcttatctccttaagtgttcagctgcttttctttcatttattccacatataattactataattgctaaacatttatttagtgtcaggtaatgtgctaaacagagagttactgctcagacatgtaataataataaataacacatcaaataaccataccattttaagctgtagtattatgaagggaaatctggagcaaagagaatagactg
R-loop 4	Rep 1	Fig. 3e, S7b	GGTGGAGGAGGGTGCATGGGGT	CAGAAT	GAATTCTCAAGGGGATCC	GAATTCTCAAGGGGATCCGGCCTCAGGGGAATAAATCA	GAATTCTCAAGGGGATCCCTGTGCCAGTCCCCCAAATA	ggcctcaggggaataaatcatagaatcctggacaaggtttgaaggacaggtaggatttgggtgggtggaggagggtgcatggggtcagaattgtaaccgaaaactcattccaggtggatagagaaaatttctagtgttgttgtttttaaactatttgggggactggcacag
R-loop 4	Rep 2	Fig. 3e, S7b	GGTGGAGGAGGGTGCATGGGGT	CAGAAT	GAATTCATCGTCGGATCC	GAATTCATCGTCGGATCCGGCCTCAGGGGAATAAATCA	GAATTCATCGTCGGATCCCTGTGCCAGTCCCCCAAATA	ggcctcaggggaataaatcatagaatcctggacaaggtttgaaggacaggtaggatttgggtgggtggaggagggtgcatggggtcagaattgtaaccgaaaactcattccaggtggatagagaaaatttctagtgttgttgtttttaaactatttgggggactggcacag
R-loop 4	Rep 3	Fig. 3e, S7b	GGTGGAGGAGGGTGCATGGGGT	CAGAAT	GAATTCTACGAGGGATCC	GAATTCTACGAGGGATCCGGCCTCAGGGGAATAAATCA	GAATTCTACGAGGGATCCCTGTGCCAGTCCCCCAAATA	ggcctcaggggaataaatcatagaatcctggacaaggtttgaaggacaggtaggatttgggtgggtggaggagggtgcatggggtcagaattgtaaccgaaaactcattccaggtggatagagaaaatttctagtgttgttgtttttaaactatttgggggactggcacag
R-loop 5	Rep 1	Fig. 3e, S7b	TCTGCTTCTCCAGCCCTGGC	CTGGGT	GAATTCTGCCTTGGATCC	GAATTCTGCCTTGGATCCAGAAGCCTGGAGACAGGGAT	GAATTCTGCCTTGGATCCGACGCCCTCTGGAGGAAGCA	agaagcctggagacagggatcccagggaaacgcccatgcaattagtctatttctgctgcaagtaagcatgcatttgtaggcttgatgctttttttctgcttctccagccctggcctgggtcaatccttggggcccagactgagcacgtgatggcagaggaaaggaagccctgcttcctccagagggcgtc
R-loop 5	Rep 2	Fig. 3e, S7b	TCTGCTTCTCCAGCCCTGGC	CTGGGT	GAATTCGAATGCGGATCC	GAATTCGAATGCGGATCCAGAAGCCTGGAGACAGGGAT	GAATTCGAATGCGGATCCGACGCCCTCTGGAGGAAGCA	agaagcctggagacagggatcccagggaaacgcccatgcaattagtctatttctgctgcaagtaagcatgcatttgtaggcttgatgctttttttctgcttctccagccctggcctgggtcaatccttggggcccagactgagcacgtgatggcagaggaaaggaagccctgcttcctccagagggcgtc
R-loop 5	Rep 3	Fig. 3e, S7b	TCTGCTTCTCCAGCCCTGGC	CTGGGT	GAATTCCACTTGGGATCC	GAATTCCACTTGGGATCCAGAAGCCTGGAGACAGGGAT	GAATTCCACTTGGGATCCGACGCCCTCTGGAGGAAGCA	agaagcctggagacagggatcccagggaaacgcccatgcaattagtctatttctgctgcaagtaagcatgcatttgtaggcttgatgctttttttctgcttctccagccctggcctgggtcaatccttggggcccagactgagcacgtgatggcagaggaaaggaagccctgcttcctccagagggcgtc
